# Supplementary material for: Mechanistic Insights into the Reaction of Amidines with 1,2,3-Triazines and 1,2,3,5-Tetrazines
Source: J Am Chem Soc. 2022 Jun 6;144(24):10921–8. doi: 10.1021/jacs.2c03726 (PMC9228069; doi:10.1021/jacs.2c03726)
Supplement: Supplementary file 2 — ja2c03726_si_002.zip [file ja2c03726_si_002.zip]

Archive with 60 entries (60 files):
- 7c.xyz
- 9.xyz
- IM_S1.xyz
- IM_S2.xyz
- IM1.xyz
- IM2.xyz
- IM3.xyz
- IM4.xyz
- IM5.xyz
- IM6.xyz
- IM7.xyz
- IM8.xyz
- IM9.xyz
- IM10.xyz
- IM11.xyz
- IM12.xyz
- IM13.xyz
- IM14.xyz
- IM15.xyz
- IM16.xyz
- IM17.xyz
- IM18.xyz
- IM19.xyz
- IM20.xyz
- IM21.xyz
- IM22.xyz
- N2.xyz
- NH3.xyz
- TS_S7.xyz
- TS_S8.xyz
- TS_S9.xyz
- TS_S10.xyz
- TS1.xyz
- TS2.xyz
- TS3.xyz
- TS4.xyz
- TS5.xyz
- TS6.xyz
- TS7.xyz
- TS8.xyz
- TS9.xyz
- TS10.xyz
- TS11.xyz
- TS12.xyz
- TS13.xyz
- TS14.xyz
- TS15.xyz
- TS16.xyz
- TS-S1.xyz
- TS-S2.xyz
- TS-S3.xyz
- TS-S4.xyz
- TS-S5.xyz
- TS-S6.xyz
- 1.xyz
- 2.xyz
- 3.xyz
- 4c.xyz
- 5a.xyz
- 5c.xyz
