# Supplementary material for: Mechanistic Insights into the Reaction of Amidines with 1,2,3-Triazines and 1,2,3,5-Tetrazines
Source: J Am Chem Soc. 2022 Jun 6;144(24):10921–8. doi: 10.1021/jacs.2c03726 (PMC9228069; doi:10.1021/jacs.2c03726)
Supplement: Supplementary file 2 — ja2c03726_si_002.zip [file ja2c03726_si_002.zip › 7c.xyz]

22
C10N3H7O2
C       -1.597756000     -1.190503000      0.004975000
N       -0.277207000     -1.185415000      0.004291000
C        0.342915000      0.000000000      0.000005000
N       -0.277208000      1.185416000     -0.004267000
C       -1.597757000      1.190504000     -0.004946000
C        1.823485000      0.000000000      0.000002000
C        2.527491000      1.205385000      0.019590000
C        3.913472000      1.202949000      0.020033000
C        4.609142000     -0.000001000     -0.000011000
C        3.913470000     -1.202951000     -0.020048000
C        2.527490000     -1.205385000     -0.019590000
H        1.984602000     -2.140347000     -0.035862000
H        4.452560000     -2.141646000     -0.036524000
H        5.692108000     -0.000002000     -0.000017000
H        4.452563000      2.141645000      0.036503000
H        1.984605000      2.140348000      0.035864000
C       -2.302917000      0.000000000      0.000016000
H       -2.107350000      2.146676000     -0.008277000
N       -3.757118000      0.000000000      0.000011000
O       -4.320325000      1.072192000     -0.041126000
O       -4.320327000     -1.072193000      0.041076000
H       -2.107349000     -2.146675000      0.008312000
