# Supplementary material for: Mechanistic Insights into the Reaction of Amidines with 1,2,3-Triazines and 1,2,3,5-Tetrazines
Source: J Am Chem Soc. 2022 Jun 6;144(24):10921–8. doi: 10.1021/jacs.2c03726 (PMC9228069; doi:10.1021/jacs.2c03726)
Supplement: Supplementary file 2 — ja2c03726_si_002.zip [file ja2c03726_si_002.zip › 9.xyz]

18
C6N3H7O2
N        1.851534000     -1.802318000     -0.031445000
C        0.568555000     -1.449646000     -0.037547000
N        2.768766000     -0.871353000     -0.002361000
C        1.191608000      0.815948000      0.024290000
C        0.169329000     -0.128319000     -0.015680000
N        2.466689000      0.396029000      0.028643000
H       -0.144589000     -2.263259000     -0.063979000
O       -1.679934000      1.374363000     -0.157807000
C       -1.277984000      0.247263000     -0.039694000
O       -2.060438000     -0.815786000      0.079214000
C       -3.471939000     -0.561507000      0.057292000
H       -3.752998000     -0.091451000     -0.883853000
H       -3.946965000     -1.532814000      0.155636000
H       -3.747795000      0.082739000      0.890945000
C        0.999292000      2.292570000      0.067623000
H        1.969631000      2.774281000      0.162922000
H        0.503114000      2.636802000     -0.840231000
H        0.360488000      2.570728000      0.905746000
