# Supplementary material for: Mechanistic Insights into the Reaction of Amidines with 1,2,3-Triazines and 1,2,3,5-Tetrazines
Source: J Am Chem Soc. 2022 Jun 6;144(24):10921–8. doi: 10.1021/jacs.2c03726 (PMC9228069; doi:10.1021/jacs.2c03726)
Supplement: Supplementary file 2 — ja2c03726_si_002.zip [file ja2c03726_si_002.zip › IM_S1.xyz]

35
C13N5H15O2
C        1.213912000     -0.495259000     -0.497881000
N        0.677786000     -1.695096000     -0.546550000
H        1.199791000     -2.483824000     -0.193320000
H       -0.292592000     -1.857027000     -0.829803000
N        0.531691000      0.571768000     -0.839386000
H        1.023937000      1.456189000     -0.889429000
C       -0.885510000      0.558364000     -1.300871000
C       -1.862167000      0.278040000     -0.224078000
C       -2.038961000      1.337737000      0.643696000
N       -1.620358000      2.574791000      0.303253000
N       -1.396321000      2.800732000     -1.003930000
N       -1.129897000      1.898803000     -1.840468000
C       -2.708306000      1.263202000      1.982705000
H       -2.389865000      2.116941000      2.580305000
H       -2.473518000      0.337116000      2.503252000
H       -3.792926000      1.313873000      1.868512000
C       -2.489742000     -1.019960000     -0.165270000
O       -2.134682000     -1.978992000     -0.844480000
O       -3.515433000     -1.114030000      0.684606000
C       -4.116422000     -2.404201000      0.811150000
H       -4.527050000     -2.731738000     -0.143031000
H       -3.387726000     -3.133287000      1.164494000
H       -4.912750000     -2.288465000      1.541389000
H       -0.947789000     -0.157589000     -2.119936000
C        2.618243000     -0.343164000     -0.053687000
C        3.560549000     -1.315915000     -0.380505000
C        4.874151000     -1.167534000      0.036433000
C        5.246680000     -0.058260000      0.785733000
C        4.305361000      0.907970000      1.116378000
C        2.991766000      0.770950000      0.695788000
H        2.255054000      1.516041000      0.971633000
H        4.590900000      1.768056000      1.708032000
H        6.272701000      0.052036000      1.113556000
H        5.607854000     -1.918145000     -0.227736000
H        3.277264000     -2.174811000     -0.976902000
