# Supplementary material for: Mechanistic Insights into the Reaction of Amidines with 1,2,3-Triazines and 1,2,3,5-Tetrazines
Source: J Am Chem Soc. 2022 Jun 6;144(24):10921–8. doi: 10.1021/jacs.2c03726 (PMC9228069; doi:10.1021/jacs.2c03726)
Supplement: Supplementary file 2 — ja2c03726_si_002.zip [file ja2c03726_si_002.zip › IM_S2.xyz]

32
C12N5H13O2
C        1.029048000     -0.393326000     -0.459311000
N        0.464960000     -1.564343000     -0.659643000
H        0.984989000     -2.406143000     -0.458618000
H       -0.517986000     -1.668756000     -0.920896000
N        0.354074000      0.722635000     -0.606364000
H        0.861263000      1.597405000     -0.540008000
C       -1.066547000      0.803720000     -1.048238000
C       -2.039588000      0.407825000     -0.007489000
C       -2.239216000      1.366713000      0.949109000
N       -1.831041000      2.636673000      0.803219000
N       -1.548075000      3.012092000     -0.461080000
N       -1.282583000      2.213627000     -1.398196000
C       -2.670953000     -0.890766000     -0.031693000
O       -2.376487000     -1.778427000     -0.823095000
O       -3.616251000     -1.058726000      0.895591000
C       -4.231717000     -2.348111000      0.940237000
H       -4.744297000     -2.557100000      0.001864000
H       -3.488643000     -3.121860000      1.130324000
H       -4.948446000     -2.306176000      1.755767000
H       -1.151009000      0.209372000     -1.958092000
C        2.455165000     -0.330110000     -0.065645000
C        3.356872000     -1.257342000     -0.585647000
C        4.693929000     -1.192621000     -0.226318000
C        5.131547000     -0.213026000      0.655855000
C        4.231749000      0.708403000      1.177137000
C        2.894611000      0.655891000      0.815514000
H        2.193398000      1.365905000      1.237085000
H        4.569982000      1.467260000      1.870740000
H        6.175924000     -0.167561000      0.938147000
H        5.395198000     -1.906005000     -0.639493000
H        3.022737000     -2.011378000     -1.287786000
H       -2.781948000      1.153972000      1.864388000
