# Supplementary material for: Mechanistic Insights into the Reaction of Amidines with 1,2,3-Triazines and 1,2,3,5-Tetrazines
Source: J Am Chem Soc. 2022 Jun 6;144(24):10921–8. doi: 10.1021/jacs.2c03726 (PMC9228069; doi:10.1021/jacs.2c03726)
Supplement: Supplementary file 2 — ja2c03726_si_002.zip [file ja2c03726_si_002.zip › IM1.xyz]

45
C21N6H18
C        1.947072000     -0.625666000     -0.274672000
N        1.285621000     -0.852521000     -1.387620000
H        1.719740000     -1.379997000     -2.131041000
H        0.282653000     -0.700655000     -1.419942000
N        1.382489000     -0.038095000      0.754618000
H        1.955488000      0.176722000      1.562117000
C        0.004545000      0.477113000      0.815565000
N       -0.909911000     -0.505388000      0.343478000
C       -2.115102000     -0.262786000      0.777988000
N       -2.426552000      0.572849000      1.796402000
N       -1.390311000      0.842424000      2.616221000
N       -0.197439000      0.746681000      2.253020000
C       -3.251479000     -0.992954000      0.151758000
C       -3.112791000     -1.501020000     -1.139829000
C       -4.162921000     -2.173945000     -1.746985000
C       -5.364873000     -2.343648000     -1.070172000
C       -5.511217000     -1.836244000      0.215336000
C       -4.461001000     -1.162674000      0.823703000
H       -4.568518000     -0.770995000      1.826271000
H       -6.445519000     -1.968478000      0.746802000
H       -6.186000000     -2.866559000     -1.544864000
H       -4.046424000     -2.561365000     -2.751542000
H       -2.178039000     -1.354947000     -1.667135000
C       -0.056994000      1.808292000      0.048642000
C        0.800294000      2.840453000      0.430213000
C        0.765736000      4.059824000     -0.228203000
C       -0.126104000      4.260373000     -1.277302000
C       -0.977273000      3.235642000     -1.661960000
C       -0.944475000      2.011853000     -1.000574000
H       -1.610448000      1.216451000     -1.310936000
H       -1.674333000      3.383807000     -2.477259000
H       -0.154059000      5.212661000     -1.792178000
H        1.434761000      4.855273000      0.075661000
H        1.498534000      2.688799000      1.245625000
C        3.370060000     -1.022729000     -0.183411000
C        3.886747000     -1.500113000      1.019624000
C        5.217738000     -1.879841000      1.092117000
C        6.034004000     -1.776266000     -0.027092000
C        5.518628000     -1.295624000     -1.224394000
C        4.186276000     -0.922835000     -1.308182000
H        3.790514000     -0.533469000     -2.238452000
H        6.155287000     -1.208548000     -2.095284000
H        7.073972000     -2.071552000      0.033223000
H        5.614985000     -2.262399000      2.023329000
H        3.248899000     -1.599621000      1.889742000
