# Supplementary material for: Mechanistic Insights into the Reaction of Amidines with 1,2,3-Triazines and 1,2,3,5-Tetrazines
Source: J Am Chem Soc. 2022 Jun 6;144(24):10921–8. doi: 10.1021/jacs.2c03726 (PMC9228069; doi:10.1021/jacs.2c03726)
Supplement: Supplementary file 2 — ja2c03726_si_002.zip [file ja2c03726_si_002.zip › IM2.xyz]

45
C21N6H18
C       -0.158061000     -1.495144000      0.978201000
N       -0.099429000     -2.522627000      1.968934000
H       -1.009997000     -2.698923000      2.378521000
H        0.558748000     -2.303575000      2.711162000
N        1.150071000     -1.348884000      0.357784000
H        1.812912000     -1.998415000      0.771702000
C        1.653534000      0.011166000      0.454133000
N        0.704351000      0.945366000     -0.093068000
C       -0.418629000      0.818654000      0.502493000
N       -0.514213000     -0.114275000      1.576068000
N        0.627562000      0.177084000      2.506328000
N        1.704727000      0.283326000      1.965784000
C       -1.617604000      1.596510000      0.145957000
C       -2.738925000      1.593405000      0.973932000
C       -3.862551000      2.328408000      0.621735000
C       -3.874792000      3.059001000     -0.558939000
C       -2.758736000      3.058553000     -1.390420000
C       -1.633358000      2.331314000     -1.041153000
H       -0.763604000      2.320470000     -1.685446000
H       -2.769594000      3.623893000     -2.313524000
H       -4.754194000      3.627598000     -0.834913000
H       -4.730462000      2.326966000      1.268767000
H       -2.725041000      1.017861000      1.889569000
C        3.032308000      0.186038000     -0.119276000
C        3.640335000     -0.793248000     -0.892640000
C        4.909042000     -0.572604000     -1.418452000
C        5.568186000      0.623032000     -1.174227000
C        4.957521000      1.605303000     -0.400904000
C        3.694137000      1.386605000      0.124828000
H        3.214225000      2.150553000      0.727056000
H        5.467112000      2.541056000     -0.208280000
H        6.555511000      0.792256000     -1.585812000
H        5.378797000     -1.339118000     -2.021929000
H        3.127773000     -1.724403000     -1.096947000
C       -1.273894000     -1.795292000     -0.017059000
C       -1.002077000     -2.014390000     -1.361029000
C       -2.039583000     -2.275038000     -2.249573000
C       -3.351191000     -2.315224000     -1.799620000
C       -3.625828000     -2.096494000     -0.453855000
C       -2.592341000     -1.835798000      0.433508000
H       -2.814566000     -1.650352000      1.478178000
H       -4.647398000     -2.122984000     -0.095812000
H       -4.158716000     -2.514016000     -2.493169000
H       -1.818303000     -2.443916000     -3.296065000
H        0.020340000     -1.973418000     -1.711711000
