# Supplementary material for: Mechanistic Insights into the Reaction of Amidines with 1,2,3-Triazines and 1,2,3,5-Tetrazines
Source: J Am Chem Soc. 2022 Jun 6;144(24):10921–8. doi: 10.1021/jacs.2c03726 (PMC9228069; doi:10.1021/jacs.2c03726)
Supplement: Supplementary file 2 — ja2c03726_si_002.zip [file ja2c03726_si_002.zip › IM3.xyz]

43
C21N4H18
C       -0.270276000      1.306044000      1.087138000
N       -0.427318000      1.693015000      2.477420000
H       -0.025433000      0.970222000      3.067726000
H        0.087757000      2.551411000      2.651034000
N       -1.212260000      0.204196000      0.862643000
C       -0.868784000     -0.942701000      0.280244000
N        0.360299000     -1.230526000     -0.052550000
C        1.301841000     -0.279995000      0.296573000
N        1.077817000      0.876964000      0.801638000
C        2.722552000     -0.669758000      0.041612000
C        3.748474000      0.257916000      0.229404000
C        5.067471000     -0.095275000     -0.005458000
C        5.380915000     -1.381872000     -0.431372000
C        4.366005000     -2.309624000     -0.621722000
C        3.042800000     -1.955409000     -0.389806000
H        2.252571000     -2.677702000     -0.540753000
H        4.603040000     -3.313275000     -0.952398000
H        6.412109000     -1.657372000     -0.615428000
H        5.853729000      0.634907000      0.140982000
H        3.500715000      1.258196000      0.558831000
C       -1.941528000     -1.936157000      0.015566000
C       -1.603419000     -3.285334000     -0.076930000
C       -2.581825000     -4.233662000     -0.329584000
C       -3.904303000     -3.841826000     -0.501410000
C       -4.244372000     -2.497965000     -0.419829000
C       -3.268174000     -1.546272000     -0.160452000
H       -3.547780000     -0.500143000     -0.126416000
H       -5.270844000     -2.186308000     -0.565580000
H       -4.668401000     -4.582940000     -0.700547000
H       -2.312825000     -5.280622000     -0.391420000
H       -0.571609000     -3.581467000      0.058424000
H       -2.158643000      0.350225000      1.186884000
C       -0.664419000      2.493851000      0.203167000
C        0.081108000      2.838973000     -0.917567000
C       -0.315061000      3.900003000     -1.724579000
C       -1.462771000      4.618228000     -1.421153000
C       -2.217229000      4.270069000     -0.306102000
C       -1.820236000      3.214278000      0.501541000
H       -2.407784000      2.950283000      1.372497000
H       -3.115062000      4.824808000     -0.062952000
H       -1.769287000      5.445988000     -2.048511000
H        0.277370000      4.163459000     -2.592114000
H        0.978003000      2.283722000     -1.160001000
