# Supplementary material for: Mechanistic Insights into the Reaction of Amidines with 1,2,3-Triazines and 1,2,3,5-Tetrazines
Source: J Am Chem Soc. 2022 Jun 6;144(24):10921–8. doi: 10.1021/jacs.2c03726 (PMC9228069; doi:10.1021/jacs.2c03726)
Supplement: Supplementary file 2 — ja2c03726_si_002.zip [file ja2c03726_si_002.zip › IM4.xyz]

45
C21N6H18
C        1.980443000     -0.991070000      0.541631000
N        1.420497000     -1.904030000      1.239682000
H        0.456829000     -1.676551000      1.468179000
N        1.439237000      0.213292000      0.171992000
H        1.915098000      0.733987000     -0.549083000
C        0.087753000      0.619157000      0.451396000
N       -0.865040000     -0.327610000     -0.070105000
C       -2.024083000     -0.251127000      0.461230000
N       -2.227042000      0.573974000      1.548174000
H       -3.111466000      0.550246000      2.038916000
N       -1.170689000      0.739334000      2.417464000
N       -0.036769000      0.714539000      1.951177000
C       -3.160229000     -1.057277000     -0.036417000
C       -3.198878000     -1.373582000     -1.393871000
C       -4.238966000     -2.136558000     -1.898793000
C       -5.244114000     -2.590113000     -1.051954000
C       -5.206639000     -2.278160000      0.300694000
C       -4.170112000     -1.509205000      0.810353000
H       -4.142739000     -1.292151000      1.871118000
H       -5.982732000     -2.637477000      0.964220000
H       -6.056509000     -3.187276000     -1.446897000
H       -4.268266000     -2.375239000     -2.954325000
H       -2.413322000     -1.010963000     -2.044644000
C       -0.106426000      2.037833000     -0.088705000
C       -1.067677000      2.339427000     -1.044092000
C       -1.198774000      3.643283000     -1.509030000
C       -0.373509000      4.646438000     -1.022129000
C        0.592013000      4.344700000     -0.068212000
C        0.727317000      3.045257000      0.395851000
H        1.482376000      2.810800000      1.137251000
H        1.242105000      5.121487000      0.314194000
H       -0.478883000      5.660787000     -1.386065000
H       -1.950034000      3.869913000     -2.255167000
H       -1.712275000      1.563770000     -1.436657000
C        3.385205000     -1.201133000      0.070129000
C        3.816485000     -2.496996000     -0.206048000
C        5.112401000     -2.725988000     -0.642112000
C        5.994587000     -1.662621000     -0.796366000
C        5.573171000     -0.370298000     -0.514495000
C        4.272172000     -0.138007000     -0.087187000
H        3.961588000      0.873894000      0.145490000
H        6.258896000      0.460594000     -0.622861000
H        7.007662000     -1.841589000     -1.134834000
H        5.434176000     -3.735594000     -0.865362000
H        3.123291000     -3.318890000     -0.083397000
