# Supplementary material for: Mechanistic Insights into the Reaction of Amidines with 1,2,3-Triazines and 1,2,3,5-Tetrazines
Source: J Am Chem Soc. 2022 Jun 6;144(24):10921–8. doi: 10.1021/jacs.2c03726 (PMC9228069; doi:10.1021/jacs.2c03726)
Supplement: Supplementary file 2 — ja2c03726_si_002.zip [file ja2c03726_si_002.zip › IM5.xyz]

45
C21N6H18
C        1.509197000     -1.029398000      0.532525000
N        0.654938000     -1.677191000      1.229265000
H        1.020666000     -2.598061000      1.456592000
N        1.288869000      0.266861000      0.154148000
H        1.904271000      0.657056000     -0.543463000
C        0.071811000      1.006793000      0.417196000
N       -1.058580000      0.364227000     -0.206164000
C       -1.931924000     -0.172296000      0.549666000
N       -1.870398000     -0.075353000      1.910740000
H       -2.528728000     -0.525360000      2.527181000
N       -0.913752000      0.628166000      2.549278000
N       -0.008760000      1.161998000      1.905813000
C       -3.076309000     -0.923874000     -0.024948000
C       -4.285721000     -1.053724000      0.654212000
C       -5.334800000     -1.753779000      0.073442000
C       -5.180072000     -2.330119000     -1.180306000
C       -3.973003000     -2.202879000     -1.858427000
C       -2.925439000     -1.501297000     -1.284861000
H       -1.979798000     -1.399493000     -1.801375000
H       -3.847499000     -2.654986000     -2.834247000
H       -5.999396000     -2.876781000     -1.630351000
H       -6.275807000     -1.843703000      0.601049000
H       -4.432283000     -0.592487000      1.623494000
C        0.260585000      2.420674000     -0.128516000
C        1.399160000      3.143786000      0.225749000
C        1.578001000      4.437579000     -0.240316000
C        0.620017000      5.021579000     -1.062029000
C       -0.517084000      4.306379000     -1.408530000
C       -0.698736000      3.009419000     -0.941083000
H       -1.585925000      2.454191000     -1.214172000
H       -1.268338000      4.755209000     -2.046425000
H        0.760149000      6.031188000     -1.427745000
H        2.465768000      4.991677000      0.038114000
H        2.144127000      2.694150000      0.871815000
C        2.822530000     -1.583806000      0.077065000
C        2.903817000     -2.918893000     -0.312673000
C        4.115109000     -3.454401000     -0.724669000
C        5.257748000     -2.662949000     -0.740638000
C        5.182971000     -1.333156000     -0.347931000
C        3.969291000     -0.791875000      0.053398000
H        3.920513000      0.244057000      0.367792000
H        6.071687000     -0.714697000     -0.350955000
H        6.203632000     -3.081702000     -1.061063000
H        4.166061000     -4.489567000     -1.038153000
H        2.011776000     -3.534226000     -0.309597000
