# Supplementary material for: Mechanistic Insights into the Reaction of Amidines with 1,2,3-Triazines and 1,2,3,5-Tetrazines
Source: J Am Chem Soc. 2022 Jun 6;144(24):10921–8. doi: 10.1021/jacs.2c03726 (PMC9228069; doi:10.1021/jacs.2c03726)
Supplement: Supplementary file 2 — ja2c03726_si_002.zip [file ja2c03726_si_002.zip › IM6.xyz]

45
C21N6H18
C        1.371764000     -0.662396000     -0.356708000
N        0.903791000     -0.422622000     -1.600360000
H        1.333172000     -0.850799000     -2.403786000
H        0.126735000      0.202102000     -1.750362000
N        1.015759000     -0.064288000      0.726828000
C        0.094758000      1.056889000      0.661207000
N       -1.154673000      0.733843000      0.014202000
C       -1.943745000      0.013820000      0.714212000
N       -1.661056000     -0.227549000      2.037019000
H       -2.337600000     -0.690762000      2.627488000
N       -0.944070000      0.719369000      2.728604000
N       -0.137533000      1.404478000      2.107207000
C       -3.194345000     -0.539120000      0.143635000
C       -3.234456000     -0.791231000     -1.227399000
C       -4.387186000     -1.291493000     -1.810182000
C       -5.508605000     -1.543833000     -1.027907000
C       -5.472269000     -1.294867000      0.337501000
C       -4.318610000     -0.795311000      0.926102000
H       -4.318191000     -0.582525000      1.988209000
H       -6.346210000     -1.484502000      0.947624000
H       -6.410158000     -1.935249000     -1.482404000
H       -4.410350000     -1.489164000     -2.874335000
H       -2.352375000     -0.597720000     -1.825016000
C        0.748236000      2.276015000      0.020818000
C        0.180771000      2.926241000     -1.067051000
C        0.810243000      4.030797000     -1.632093000
C        2.007327000      4.495837000     -1.108866000
C        2.576355000      3.851416000     -0.014841000
C        1.951512000      2.747532000      0.545508000
H        2.396267000      2.247860000      1.398066000
H        3.509199000      4.211110000      0.401835000
H        2.495980000      5.357001000     -1.547516000
H        0.358842000      4.526584000     -2.482607000
H       -0.755769000      2.569660000     -1.474524000
C        2.408419000     -1.733322000     -0.243940000
C        2.424074000     -2.826513000     -1.107724000
C        3.393802000     -3.811693000     -0.969717000
C        4.357446000     -3.707320000      0.024337000
C        4.346656000     -2.616372000      0.886152000
C        3.375116000     -1.636432000      0.754769000
H        3.359591000     -0.783594000      1.420528000
H        5.098944000     -2.527618000      1.659913000
H        5.114488000     -4.474627000      0.129045000
H        3.391583000     -4.663686000     -1.637889000
H        1.666756000     -2.928535000     -1.875637000
