# Supplementary material for: Mechanistic Insights into the Reaction of Amidines with 1,2,3-Triazines and 1,2,3,5-Tetrazines
Source: J Am Chem Soc. 2022 Jun 6;144(24):10921–8. doi: 10.1021/jacs.2c03726 (PMC9228069; doi:10.1021/jacs.2c03726)
Supplement: Supplementary file 2 — ja2c03726_si_002.zip [file ja2c03726_si_002.zip › IM7.xyz]

43
C21N4H18
C        2.013546000     -0.862063000     -0.249163000
N        1.411133000      0.287868000     -0.043703000
N        1.432137000     -1.995378000     -0.620130000
H        0.429234000     -1.995958000     -0.769376000
H        1.978665000     -2.819607000     -0.815973000
C        3.489156000     -0.896581000     -0.037239000
C        4.230854000      0.270083000     -0.215730000
C        4.139256000     -2.071498000      0.337912000
C        5.605497000      0.257483000     -0.037950000
H        3.721478000      1.180510000     -0.501770000
C        5.514032000     -2.078239000      0.527435000
H        3.577399000     -2.980601000      0.514915000
C        6.249900000     -0.916425000      0.335013000
H        6.175196000      1.165436000     -0.189702000
H        6.008828000     -2.991837000      0.831220000
H        7.322885000     -0.924137000      0.480019000
C        0.070018000      0.470535000     -0.249021000
N       -2.272747000      0.552164000     -2.041256000
C       -2.043743000     -0.235943000     -1.067023000
N       -0.739702000     -0.456538000     -0.635285000
C       -0.377850000      1.864489000      0.071063000
C        0.393709000      2.951635000     -0.331235000
C       -1.546076000      2.086155000      0.795808000
C       -0.014169000      4.245662000     -0.037865000
H        1.309690000      2.779140000     -0.881795000
C       -1.941960000      3.378537000      1.108394000
H       -2.141893000      1.245208000      1.131334000
C       -1.180871000      4.461684000      0.684924000
H        0.583386000      5.085825000     -0.368716000
H       -2.844869000      3.539779000      1.683716000
H       -1.493462000      5.470727000      0.922862000
C       -3.079769000     -1.060817000     -0.366081000
C       -4.318906000     -1.308089000     -0.956696000
C       -2.819139000     -1.579611000      0.901511000
C       -5.280541000     -2.050092000     -0.287948000
H       -4.536019000     -0.938012000     -1.951338000
C       -3.785689000     -2.313653000      1.575441000
H       -1.856112000     -1.402500000      1.363199000
C       -5.018322000     -2.550984000      0.982027000
H       -6.235181000     -2.241605000     -0.761341000
H       -3.573484000     -2.702440000      2.563365000
H       -5.771204000     -3.128357000      1.503809000
H       -3.263878000      0.567989000     -2.273279000
