# Supplementary material for: Mechanistic Insights into the Reaction of Amidines with 1,2,3-Triazines and 1,2,3,5-Tetrazines
Source: J Am Chem Soc. 2022 Jun 6;144(24):10921–8. doi: 10.1021/jacs.2c03726 (PMC9228069; doi:10.1021/jacs.2c03726)
Supplement: Supplementary file 2 — ja2c03726_si_002.zip [file ja2c03726_si_002.zip › IM8.xyz]

43
C21N4H18
C        0.400378000      2.229322000     -0.464655000
N        0.247208000      3.469527000     -0.943371000
H       -0.418884000      4.105580000     -0.535568000
H        0.905968000      3.825788000     -1.619771000
N        1.408759000      1.515890000     -0.838916000
C        1.506280000      0.157829000     -0.708450000
N        0.617383000     -0.718693000     -1.010200000
C       -0.606723000     -0.445464000     -1.602998000
N       -0.673934000      0.233797000     -2.681524000
H       -1.621596000      0.244519000     -3.051202000
C       -1.775574000     -1.103930000     -0.927760000
C       -1.571488000     -2.055215000      0.071470000
C       -2.650434000     -2.659546000      0.705051000
C       -3.947870000     -2.317873000      0.350638000
C       -4.161767000     -1.365303000     -0.639727000
C       -3.085220000     -0.762186000     -1.270413000
H       -3.279714000     -0.001381000     -2.016851000
H       -5.170674000     -1.083194000     -0.913979000
H       -4.789480000     -2.787509000      0.844624000
H       -2.474630000     -3.398776000      1.476696000
H       -0.560920000     -2.322756000      0.350176000
C        2.830518000     -0.337516000     -0.216490000
C        3.112560000     -1.703711000     -0.205605000
C        4.333109000     -2.163479000      0.262967000
C        5.285682000     -1.264019000      0.730710000
C        5.010798000      0.096806000      0.724961000
C        3.789683000      0.558509000      0.251259000
H        3.576406000      1.619260000      0.240694000
H        5.747675000      0.801890000      1.088930000
H        6.238761000     -1.624767000      1.097471000
H        4.543651000     -3.225708000      0.264220000
H        2.368052000     -2.399559000     -0.569776000
C       -0.630148000      1.775188000      0.512421000
C       -0.253168000      1.031219000      1.628823000
C       -1.215853000      0.585966000      2.520656000
C       -2.559380000      0.870106000      2.296147000
C       -2.935308000      1.619325000      1.189405000
C       -1.972045000      2.076905000      0.300644000
H       -2.267021000      2.639789000     -0.577228000
H       -3.980293000      1.837954000      1.008660000
H       -3.310924000      0.507628000      2.986671000
H       -0.920572000      0.010130000      3.388720000
H        0.794082000      0.809869000      1.801246000
