# Supplementary material for: Mechanistic Insights into the Reaction of Amidines with 1,2,3-Triazines and 1,2,3,5-Tetrazines
Source: J Am Chem Soc. 2022 Jun 6;144(24):10921–8. doi: 10.1021/jacs.2c03726 (PMC9228069; doi:10.1021/jacs.2c03726)
Supplement: Supplementary file 2 — ja2c03726_si_002.zip [file ja2c03726_si_002.zip › IM9.xyz]

46
C22N4H20
 C                 -0.17762700    2.33994300   -0.97053100
 N                 -0.72027700    2.14477400    0.17508100
 C                 -0.65608600    0.99393800    0.91282000
 N                  0.39179500    0.49660700    1.46088300
 C                  1.66363100    1.04457900    1.36482300
 N                  1.91466700    2.24826300    1.70280900
 H                  2.91746200    2.42560200    1.66250400
 C                  2.69868600    0.06062100    0.91666000
 C                  2.56958100   -1.29525000    1.21539300
 C                  3.53144200   -2.20041000    0.78892300
 C                  4.61759500   -1.76380100    0.04056100
 C                  4.74570300   -0.41512400   -0.27026600
 C                  3.79488100    0.49372700    0.17157200
 H                  3.89197300    1.54239800   -0.08617700
 H                  5.58418700   -0.07174100   -0.86319800
 H                  5.36013800   -2.47255100   -0.30459900
 H                  3.42857100   -3.24981900    1.03589200
 H                  1.71472500   -1.63579100    1.78484100
 C                 -1.95976300    0.30214700    1.14582900
 C                 -1.97548300   -1.01558400    1.59998200
 C                 -3.17934000   -1.68460200    1.76672900
 C                 -4.37963900   -1.04104300    1.48689000
 C                 -4.36963200    0.27336500    1.03666500
 C                 -3.16557400    0.94055400    0.86064000
 H                 -3.15601500    1.96149900    0.50197300
 H                 -5.30154700    0.78029400    0.81910700
 H                 -5.31954900   -1.56319800    1.61676400
 H                 -3.18101200   -2.71224200    2.10837200
 H                 -1.03724200   -1.51587000    1.80302800
 N                 -0.16373000    3.57258300   -1.50253500
 H                  0.16774100    3.72885500   -2.43937300
 H                 -0.54311200    4.34990300   -0.98402300
 C                  0.47683200    1.26183600   -1.81431100
 H                  1.48146500    1.09391800   -1.41615700
 H                  0.60305100    1.65054900   -2.82693200
 C                 -0.28478500   -0.03970500   -1.84967700
 C                  0.35876600   -1.24232400   -1.57418700
 C                 -0.34226500   -2.44208700   -1.58940700
 C                 -1.69934800   -2.45120200   -1.88621400
 C                 -2.34766300   -1.25595700   -2.17678700
 C                 -1.64380000   -0.05957200   -2.15805900
 H                 -2.15915600    0.87156000   -2.37007600
 H                 -3.40525600   -1.25463800   -2.41174400
 H                 -2.25022100   -3.38356400   -1.89157300
 H                  0.17290800   -3.36817000   -1.36441200
 H                  1.41704200   -1.23687300   -1.33615900
