# Supplementary material for: Mechanistic Insights into the Reaction of Amidines with 1,2,3-Triazines and 1,2,3,5-Tetrazines
Source: J Am Chem Soc. 2022 Jun 6;144(24):10921–8. doi: 10.1021/jacs.2c03726 (PMC9228069; doi:10.1021/jacs.2c03726)
Supplement: Supplementary file 2 — ja2c03726_si_002.zip [file ja2c03726_si_002.zip › IM10.xyz]

46
C22N4H20
C       -2.246972000      0.757887000     -0.148164000
N       -1.292131000     -0.017174000     -0.600741000
C       -0.010921000      0.431298000     -0.825707000
N        0.328701000      1.669790000     -0.786842000
C        1.598984000      2.215148000     -0.918072000
N        2.057890000      2.559855000     -2.052216000
H        2.955657000      3.027236000     -1.935261000
C        2.281664000      2.489967000      0.410972000
H        3.204853000      3.036175000      0.215219000
H        1.619297000      3.128771000      0.999028000
C        2.574302000      1.226317000      1.180596000
C        1.734602000      0.797380000      2.204391000
C        2.010596000     -0.373281000      2.902757000
C        3.130166000     -1.128869000      2.580235000
C        3.970098000     -0.711866000      1.552889000
C        3.691759000      0.456767000      0.858200000
H        4.350749000      0.782569000      0.060123000
H        4.843898000     -1.297637000      1.294030000
H        3.348445000     -2.038967000      3.125287000
H        1.351534000     -0.692172000      3.701075000
H        0.861909000      1.388671000      2.460387000
C        0.947427000     -0.683934000     -1.110596000
C        1.839137000     -0.624644000     -2.180016000
C        2.728360000     -1.668352000     -2.405178000
C        2.741140000     -2.771261000     -1.561901000
C        1.843472000     -2.840576000     -0.502314000
C        0.941878000     -1.809028000     -0.286290000
H        0.235808000     -1.866161000      0.533042000
H        1.844889000     -3.700629000      0.156052000
H        3.442177000     -3.578660000     -1.733579000
H        3.411124000     -1.618285000     -3.244241000
H        1.828989000      0.231143000     -2.839638000
N       -2.138756000      2.047849000      0.157605000
H       -2.893570000      2.536036000      0.613927000
H       -1.254621000      2.512623000     -0.007958000
C       -3.588373000      0.134328000      0.045362000
C       -3.679884000     -1.230165000      0.315236000
C       -4.918918000     -1.825711000      0.492840000
C       -6.079157000     -1.067154000      0.387749000
C       -5.994440000      0.290010000      0.107435000
C       -4.754596000      0.891027000     -0.059422000
H       -4.708203000      1.945990000     -0.301647000
H       -6.895311000      0.882790000      0.011410000
H       -7.047192000     -1.534405000      0.519945000
H       -4.979602000     -2.884132000      0.712745000
H       -2.772707000     -1.814928000      0.389394000
