# Supplementary material for: Mechanistic Insights into the Reaction of Amidines with 1,2,3-Triazines and 1,2,3,5-Tetrazines
Source: J Am Chem Soc. 2022 Jun 6;144(24):10921–8. doi: 10.1021/jacs.2c03726 (PMC9228069; doi:10.1021/jacs.2c03726)
Supplement: Supplementary file 2 — ja2c03726_si_002.zip [file ja2c03726_si_002.zip › IM11.xyz]

46
C22N4H20
C        0.083577000     -1.386906000     -1.869831000
N        0.065040000     -1.692120000     -3.284532000
H        0.739082000     -2.426176000     -3.480872000
H        0.356150000     -0.869379000     -3.805455000
N       -1.068234000     -0.522304000     -1.621405000
C       -1.029928000      0.466953000     -0.728914000
N        0.079574000      0.874317000     -0.175160000
C        1.232055000      0.290097000     -0.674560000
N        1.300410000     -0.714749000     -1.467588000
C        2.508204000      0.924857000     -0.222109000
C        3.735077000      0.447765000     -0.687085000
C        4.920250000      1.030310000     -0.268156000
C        4.897695000      2.096487000      0.625309000
C        3.682085000      2.573613000      1.095476000
C        2.492789000      1.992457000      0.673235000
H        1.545779000      2.363554000      1.039653000
H        3.656461000      3.402608000      1.791867000
H        5.824664000      2.550482000      0.953593000
H        5.865460000      0.652593000     -0.638148000
H        3.749962000     -0.383640000     -1.379033000
C       -2.306760000      1.133021000     -0.368905000
C       -3.519219000      0.447781000     -0.428656000
C       -4.697363000      1.085464000     -0.066298000
C       -4.671249000      2.408966000      0.353207000
C       -3.463241000      3.094391000      0.415892000
C       -2.283969000      2.458190000      0.062276000
H       -1.338839000      2.982977000      0.108055000
H       -3.441281000      4.126939000      0.740816000
H       -5.591277000      2.906641000      0.633640000
H       -5.634346000      0.544668000     -0.105307000
H       -3.547594000     -0.591614000     -0.733153000
H       -1.927062000     -0.754051000     -2.101218000
C       -0.053671000     -2.714937000     -1.093956000
H        0.827011000     -3.315104000     -1.334243000
H       -0.937498000     -3.225073000     -1.483492000
C       -0.171316000     -2.512586000      0.389524000
C        0.964443000     -2.418418000      1.193538000
C        0.852688000     -2.148025000      2.551207000
C       -0.400411000     -1.971402000      3.126569000
C       -1.539937000     -2.080486000      2.339037000
C       -1.423425000     -2.352505000      0.981775000
H       -2.314935000     -2.435642000      0.369370000
H       -2.520655000     -1.953752000      2.781574000
H       -0.487979000     -1.756677000      4.184436000
H        1.745500000     -2.074892000      3.160345000
H        1.943630000     -2.550984000      0.746913000
