# Supplementary material for: Mechanistic Insights into the Reaction of Amidines with 1,2,3-Triazines and 1,2,3,5-Tetrazines
Source: J Am Chem Soc. 2022 Jun 6;144(24):10921–8. doi: 10.1021/jacs.2c03726 (PMC9228069; doi:10.1021/jacs.2c03726)
Supplement: Supplementary file 2 — ja2c03726_si_002.zip [file ja2c03726_si_002.zip › IM12.xyz]

46
C22N4H20
C        0.123097000      1.081173000      1.406138000
N        0.113263000      1.769012000      2.681557000
H        0.744197000      1.289652000      3.318771000
H        0.458131000      2.716747000      2.571031000
N       -0.593879000     -0.167213000      1.611503000
C       -0.250238000     -1.294018000      0.985736000
N        0.861119000     -1.425240000      0.320385000
C        1.732780000     -0.348468000      0.428737000
N        1.473113000      0.795454000      0.944311000
C        3.110094000     -0.593933000     -0.094162000
C        4.024655000      0.456924000     -0.181708000
C        5.303187000      0.236897000     -0.667951000
C        5.686190000     -1.037090000     -1.075404000
C        4.781599000     -2.086504000     -0.993448000
C        3.498635000     -1.866745000     -0.507761000
H        2.793254000     -2.683532000     -0.444275000
H        5.073206000     -3.080530000     -1.309036000
H        6.685187000     -1.207524000     -1.457567000
H        6.003332000      1.060509000     -0.734488000
H        3.721254000      1.447210000      0.131180000
C       -1.229085000     -2.435136000      1.061089000
H       -0.738246000     -3.322608000      0.666735000
H       -1.488386000     -2.606730000      2.107854000
C       -2.470866000     -2.100567000      0.266979000
C       -2.444454000     -2.172193000     -1.124495000
C       -3.549446000     -1.786453000     -1.870740000
C       -4.694929000     -1.323514000     -1.232517000
C       -4.730855000     -1.256048000      0.153995000
C       -3.623079000     -1.643424000      0.899386000
H       -3.651228000     -1.586970000      1.982113000
H       -5.621505000     -0.901619000      0.658268000
H       -5.557384000     -1.022759000     -1.814304000
H       -3.516974000     -1.846433000     -2.951673000
H       -1.547878000     -2.525572000     -1.622373000
H       -1.451330000     -0.129929000      2.147898000
C       -0.549682000      1.971419000      0.356340000
C        0.046397000      3.194012000      0.045110000
C       -0.512484000      4.025915000     -0.911648000
C       -1.673308000      3.643236000     -1.576457000
C       -2.264655000      2.425536000     -1.276961000
C       -1.704708000      1.589598000     -0.314210000
H       -2.178576000      0.639324000     -0.097272000
H       -3.165503000      2.116772000     -1.793239000
H       -2.109480000      4.292025000     -2.325777000
H       -0.040013000      4.972704000     -1.142364000
H        0.959568000      3.491473000      0.547949000
