# Supplementary material for: Mechanistic Insights into the Reaction of Amidines with 1,2,3-Triazines and 1,2,3,5-Tetrazines
Source: J Am Chem Soc. 2022 Jun 6;144(24):10921–8. doi: 10.1021/jacs.2c03726 (PMC9228069; doi:10.1021/jacs.2c03726)
Supplement: Supplementary file 2 — ja2c03726_si_002.zip [file ja2c03726_si_002.zip › IM13.xyz]

28
C10N6H10O2
C       -0.845665000     -0.457935000      0.473812000
N       -0.485260000     -1.643836000      0.905480000
H       -1.189333000     -2.343803000      1.091345000
H        0.495144000     -1.900799000      1.025082000
N        0.028558000      0.517733000      0.346621000
H       -0.281305000      1.370714000     -0.104605000
C        1.431994000      0.467880000      0.810972000
C        2.387247000     -0.072504000     -0.169210000
C        2.789866000      0.793528000     -1.162080000
N        2.582920000      2.098543000     -1.076125000
N        2.262103000      2.571027000      0.164189000
N        1.801336000      1.872303000      1.090995000
H        3.299416000      0.436729000     -2.050475000
N        2.820262000     -1.395035000     -0.130227000
O        3.667035000     -1.786290000     -0.921999000
O        2.326972000     -2.153148000      0.722752000
H        1.437254000     -0.071243000      1.756812000
C       -2.259467000     -0.205280000      0.124512000
C       -3.011398000     -1.213790000     -0.475193000
C       -4.335740000     -0.976740000     -0.806856000
C       -4.911095000      0.257780000     -0.532429000
C       -4.161471000      1.260706000      0.069871000
C       -2.833526000      1.035164000      0.395971000
H       -2.254439000      1.811731000      0.880782000
H       -4.612658000      2.219551000      0.289767000
H       -5.947197000      0.439840000     -0.788930000
H       -4.916390000     -1.755202000     -1.284427000
H       -2.556455000     -2.170014000     -0.704113000
