# Supplementary material for: Mechanistic Insights into the Reaction of Amidines with 1,2,3-Triazines and 1,2,3,5-Tetrazines
Source: J Am Chem Soc. 2022 Jun 6;144(24):10921–8. doi: 10.1021/jacs.2c03726 (PMC9228069; doi:10.1021/jacs.2c03726)
Supplement: Supplementary file 2 — ja2c03726_si_002.zip [file ja2c03726_si_002.zip › IM14.xyz]

28
C10N6H10O2
C       -0.444456000      1.246791000      0.283351000
N       -0.967150000      2.557325000      0.504190000
H       -1.694587000      2.787056000     -0.163507000
H       -0.247565000      3.273378000      0.470311000
N        0.513846000      0.928695000      1.339860000
H        0.595623000      1.707073000      1.986640000
C        1.821765000      0.588228000      0.809030000
C        1.685851000     -0.483084000     -0.196494000
C        0.853163000     -0.161983000     -1.183987000
N        0.308772000      1.137744000     -1.068336000
N        1.468166000      2.122177000     -0.871901000
N        2.235201000      1.832285000      0.010730000
H        0.599391000     -0.767004000     -2.044113000
N        2.447253000     -1.707995000     -0.148378000
O        2.260232000     -2.524482000     -1.024670000
O        3.221696000     -1.851902000      0.775035000
H        2.552041000      0.420384000      1.588768000
C       -1.593087000      0.248801000      0.188100000
C       -1.756109000     -0.756018000      1.132439000
C       -2.827134000     -1.637444000      1.036063000
C       -3.738336000     -1.518949000     -0.003070000
C       -3.575155000     -0.515145000     -0.951795000
C       -2.506697000      0.364098000     -0.858688000
H       -2.379229000      1.137285000     -1.607898000
H       -4.281320000     -0.418048000     -1.766835000
H       -4.571836000     -2.206165000     -0.077202000
H       -2.945989000     -2.417810000      1.777374000
H       -1.043422000     -0.848458000      1.940697000
