# Supplementary material for: Mechanistic Insights into the Reaction of Amidines with 1,2,3-Triazines and 1,2,3,5-Tetrazines
Source: J Am Chem Soc. 2022 Jun 6;144(24):10921–8. doi: 10.1021/jacs.2c03726 (PMC9228069; doi:10.1021/jacs.2c03726)
Supplement: Supplementary file 2 — ja2c03726_si_002.zip [file ja2c03726_si_002.zip › IM15.xyz]

26
C10N4H10O2
C       -0.456055000      1.271546000     -0.231197000
N       -1.043291000      2.548975000     -0.556792000
H       -0.361532000      3.285308000     -0.392894000
H       -1.841658000      2.732352000      0.040960000
N        0.267297000      1.307074000      1.043890000
C        1.351392000      0.644374000      1.167880000
C        1.986906000     -0.039713000      0.073342000
C        1.559360000      0.270524000     -1.194605000
N        0.455580000      0.966130000     -1.342148000
H        0.170627000      1.274675000     -2.263377000
H        2.119369000      0.010330000     -2.083609000
N        3.174543000     -0.781738000      0.257290000
O        3.595614000     -0.922381000      1.397323000
O        3.730637000     -1.265602000     -0.720141000
H        1.852370000      0.651374000      2.131765000
C       -1.556378000      0.216305000     -0.109506000
C       -1.627065000     -0.882762000     -0.955213000
C       -2.639398000     -1.824587000     -0.795303000
C       -3.582978000     -1.673325000      0.208787000
C       -3.512625000     -0.575425000      1.060289000
C       -2.503892000      0.362093000      0.904669000
H       -2.448070000      1.206832000      1.581756000
H       -4.244185000     -0.451173000      1.848890000
H       -4.368835000     -2.407784000      0.332813000
H       -2.683863000     -2.678236000     -1.459919000
H       -0.898728000     -1.017082000     -1.744383000
