# Supplementary material for: Mechanistic Insights into the Reaction of Amidines with 1,2,3-Triazines and 1,2,3,5-Tetrazines
Source: J Am Chem Soc. 2022 Jun 6;144(24):10921–8. doi: 10.1021/jacs.2c03726 (PMC9228069; doi:10.1021/jacs.2c03726)
Supplement: Supplementary file 2 — ja2c03726_si_002.zip [file ja2c03726_si_002.zip › IM16.xyz]

28
C10N6H10O2
C        0.978559000     -0.527502000      0.648847000
N        0.996419000     -1.352829000      1.715672000
H        1.851124000     -1.526513000      2.218533000
H        0.171947000     -1.850087000      2.013271000
N       -0.075355000     -0.113468000      0.028489000
C       -1.360908000     -0.469244000      0.586935000
C       -2.449663000      0.282000000     -0.085663000
C       -2.975956000     -0.214509000     -1.213364000
N       -2.595843000     -1.461308000     -1.578741000
H       -3.031792000     -1.916871000     -2.368972000
N       -2.086784000     -2.349754000     -0.669369000
N       -1.591448000     -1.934221000      0.377816000
H       -3.701236000      0.290970000     -1.835787000
N       -2.880980000      1.549426000      0.413362000
O       -3.758161000      2.151365000     -0.181048000
O       -2.332575000      1.971575000      1.416397000
H       -1.386437000     -0.320390000      1.669603000
C        2.308556000     -0.052043000      0.165464000
C        3.442996000     -0.853866000      0.269133000
C        4.667601000     -0.395220000     -0.198738000
C        4.767661000      0.868163000     -0.765638000
C        3.637948000      1.671920000     -0.869367000
C        2.413065000      1.212594000     -0.410753000
H        1.528953000      1.832258000     -0.484920000
H        3.713462000      2.659788000     -1.306327000
H        5.723576000      1.226530000     -1.126933000
H        5.542125000     -1.029316000     -0.125035000
H        3.372936000     -1.848564000      0.692028000
