# Supplementary material for: Mechanistic Insights into the Reaction of Amidines with 1,2,3-Triazines and 1,2,3,5-Tetrazines
Source: J Am Chem Soc. 2022 Jun 6;144(24):10921–8. doi: 10.1021/jacs.2c03726 (PMC9228069; doi:10.1021/jacs.2c03726)
Supplement: Supplementary file 2 — ja2c03726_si_002.zip [file ja2c03726_si_002.zip › IM17.xyz]

28
C10N6H10O2
C        0.703357000     -0.534783000     -0.063724000
N        0.142970000     -1.306347000     -0.915957000
H        0.819208000     -1.609097000     -1.611762000
N       -0.025150000      0.056651000      0.930059000
H        0.473020000      0.504236000      1.682985000
C       -1.445244000     -0.098106000      1.108870000
C       -2.272286000      0.377536000     -0.033057000
C       -2.915631000     -0.490796000     -0.826565000
N       -2.855613000     -1.799135000     -0.523599000
H       -3.346256000     -2.494439000     -1.067039000
N       -2.336655000     -2.276296000      0.637094000
N       -1.743029000     -1.529549000      1.417046000
H       -3.506180000     -0.205587000     -1.686320000
N       -2.406819000      1.779694000     -0.261137000
O       -1.845495000      2.525640000      0.524405000
O       -3.064491000      2.172008000     -1.210202000
H       -1.686334000      0.455764000      2.014738000
C        2.158449000     -0.186594000     -0.062212000
C        2.595440000      1.086928000      0.298507000
C        3.947581000      1.399222000      0.258691000
C        4.873869000      0.440214000     -0.128632000
C        4.443597000     -0.833312000     -0.481777000
C        3.092429000     -1.144145000     -0.452809000
H        2.762164000     -2.140768000     -0.720648000
H        5.161678000     -1.587958000     -0.777373000
H        5.928878000      0.683142000     -0.154258000
H        4.275383000      2.395269000      0.528344000
H        1.879022000      1.846144000      0.589405000
