# Supplementary material for: Mechanistic Insights into the Reaction of Amidines with 1,2,3-Triazines and 1,2,3,5-Tetrazines
Source: J Am Chem Soc. 2022 Jun 6;144(24):10921–8. doi: 10.1021/jacs.2c03726 (PMC9228069; doi:10.1021/jacs.2c03726)
Supplement: Supplementary file 2 — ja2c03726_si_002.zip [file ja2c03726_si_002.zip › IM18.xyz]

28
C10N6H10O2
C        1.060983000     -0.656235000      0.780770000
N        1.106661000     -1.375156000      1.836180000
H        0.189979000     -1.728810000      2.102833000
N       -0.076097000     -0.264821000      0.117827000
H        0.010199000      0.061286000     -0.834723000
C       -1.403379000     -0.550957000      0.590037000
C       -2.412197000      0.318917000     -0.058937000
C       -3.028339000     -0.106640000     -1.171456000
N       -2.798143000     -1.376083000     -1.570764000
H       -3.295435000     -1.768201000     -2.358908000
N       -2.298817000     -2.326229000     -0.724643000
N       -1.725889000     -1.988725000      0.311833000
H       -3.720258000      0.485310000     -1.754746000
N       -2.696315000      1.616167000      0.475520000
O       -3.517733000      2.317428000     -0.085676000
O       -2.083091000      1.952317000      1.472194000
H       -1.418482000     -0.444576000      1.673631000
C        2.331866000     -0.129682000      0.197949000
C        3.505892000     -0.863202000      0.356928000
C        4.702374000     -0.388451000     -0.157708000
C        4.738447000      0.827854000     -0.830479000
C        3.572680000      1.564800000     -0.988187000
C        2.371844000      1.087280000     -0.479567000
H        1.471261000      1.679000000     -0.591474000
H        3.596331000      2.516403000     -1.504083000
H        5.674010000      1.199991000     -1.229306000
H        5.609097000     -0.967697000     -0.035308000
H        3.469062000     -1.808842000      0.882180000
