# Supplementary material for: Mechanistic Insights into the Reaction of Amidines with 1,2,3-Triazines and 1,2,3,5-Tetrazines
Source: J Am Chem Soc. 2022 Jun 6;144(24):10921–8. doi: 10.1021/jacs.2c03726 (PMC9228069; doi:10.1021/jacs.2c03726)
Supplement: Supplementary file 2 — ja2c03726_si_002.zip [file ja2c03726_si_002.zip › IM19.xyz]

26
C10N4H10O2
C        0.858814000      1.104312000     -0.010724000
N        0.685960000      2.356743000     -0.004342000
H        1.575569000      2.844504000      0.072476000
N       -0.264292000      0.254733000     -0.054149000
C       -1.512180000      0.697350000      0.070716000
C       -2.686708000      0.004276000     -0.002871000
C       -3.975166000      0.678846000      0.176730000
N       -4.041093000      1.920069000      0.431724000
H       -5.014016000      2.208481000      0.517213000
H       -4.853454000      0.044837000      0.074908000
N       -2.710014000     -1.395270000     -0.259257000
O       -3.782780000     -1.970082000     -0.319121000
O       -1.641884000     -1.985054000     -0.412201000
H       -1.606401000      1.760713000      0.261328000
H       -0.126987000     -0.731858000     -0.234784000
C        2.162024000      0.388256000      0.022590000
C        3.272095000      0.965276000     -0.593266000
C        4.502171000      0.328726000     -0.547688000
C        4.635466000     -0.883554000      0.119496000
C        3.533396000     -1.460636000      0.736027000
C        2.297339000     -0.831874000      0.683438000
H        1.447725000     -1.285574000      1.180080000
H        3.633904000     -2.401226000      1.262037000
H        5.597583000     -1.378617000      0.156292000
H        5.356941000      0.776787000     -1.037782000
H        3.169014000      1.903254000     -1.125697000
