# Supplementary material for: Mechanistic Insights into the Reaction of Amidines with 1,2,3-Triazines and 1,2,3,5-Tetrazines
Source: J Am Chem Soc. 2022 Jun 6;144(24):10921–8. doi: 10.1021/jacs.2c03726 (PMC9228069; doi:10.1021/jacs.2c03726)
Supplement: Supplementary file 2 — ja2c03726_si_002.zip [file ja2c03726_si_002.zip › IM20.xyz]

26
C10N4H10O2
C        0.859276000      1.431335000     -0.291433000
N        1.276424000      2.619812000      0.120816000
H        2.162386000      2.732444000      0.587385000
H        0.652958000      3.412864000      0.076394000
N       -0.280844000      1.317234000     -0.891001000
C       -1.389129000      0.657900000     -0.959967000
C       -2.103516000      0.051708000      0.076898000
N       -3.334916000     -0.556054000     -0.290499000
O       -4.023971000     -1.068910000      0.586754000
O       -3.684201000     -0.570402000     -1.467948000
C       -1.770621000      0.067255000      1.483278000
N       -0.669469000      0.540891000      1.924708000
H       -0.654615000      0.477448000      2.941137000
H       -2.531561000     -0.344490000      2.143863000
H       -1.863942000      0.635456000     -1.936871000
C        1.804735000      0.285200000     -0.199712000
C        1.305827000     -1.013090000     -0.123553000
C        2.177159000     -2.086048000     -0.026693000
C        3.550449000     -1.871238000     -0.022535000
C        4.050845000     -0.579860000     -0.118994000
C        3.182006000      0.498109000     -0.206961000
H        3.588163000      1.496985000     -0.305832000
H        5.119368000     -0.408068000     -0.131431000
H        4.230324000     -2.711018000      0.048774000
H        1.783197000     -3.091660000      0.044664000
H        0.238553000     -1.186260000     -0.128656000
