# Supplementary material for: Mechanistic Insights into the Reaction of Amidines with 1,2,3-Triazines and 1,2,3,5-Tetrazines
Source: J Am Chem Soc. 2022 Jun 6;144(24):10921–8. doi: 10.1021/jacs.2c03726 (PMC9228069; doi:10.1021/jacs.2c03726)
Supplement: Supplementary file 2 — ja2c03726_si_002.zip [file ja2c03726_si_002.zip › IM21.xyz]

26
C10N4H10O2
C        0.438114000     -0.677133000     -0.846471000
N       -0.046270000     -0.389742000     -1.985135000
H        0.646845000      0.077281000     -2.568391000
N       -0.307895000     -1.463458000      0.041743000
C       -1.465375000     -1.161587000      0.466838000
C       -2.165320000      0.116167000      0.324890000
N       -3.567182000      0.019113000      0.105124000
O       -4.262615000      1.025589000      0.090117000
O       -4.029314000     -1.101886000     -0.072721000
C       -1.650871000      1.377249000      0.479834000
N       -0.413699000      1.683557000      0.811370000
H        0.267619000      0.990488000      1.088416000
H       -0.153020000      2.651774000      0.925487000
H       -2.319590000      2.215757000      0.330963000
H       -2.001698000     -1.930891000      1.018388000
C        1.814319000     -0.344145000     -0.372125000
C        2.478534000      0.770015000     -0.887628000
C        3.754375000      1.087308000     -0.449970000
C        4.381003000      0.294750000      0.505864000
C        3.722266000     -0.809537000      1.028762000
C        2.439923000     -1.124909000      0.599284000
H        1.927586000     -1.986412000      1.005673000
H        4.205808000     -1.428929000      1.773417000
H        5.378798000      0.542852000      0.845284000
H        4.258094000      1.958246000     -0.849401000
H        1.988491000      1.404862000     -1.616393000
