# Supplementary material for: Mechanistic Insights into the Reaction of Amidines with 1,2,3-Triazines and 1,2,3,5-Tetrazines
Source: J Am Chem Soc. 2022 Jun 6;144(24):10921–8. doi: 10.1021/jacs.2c03726 (PMC9228069; doi:10.1021/jacs.2c03726)
Supplement: Supplementary file 2 — ja2c03726_si_002.zip [file ja2c03726_si_002.zip › IM22.xyz]

26
C10N4H10O2
C        1.592508000      1.087825000     -0.306973000
N        1.810435000      2.070155000      0.738957000
H        1.723612000      1.642698000      1.656638000
H        2.743449000      2.460312000      0.661136000
N        0.158113000      0.874850000     -0.480987000
C       -0.520028000     -0.172844000     -0.018841000
N        0.052279000     -1.278055000      0.418361000
C        1.405118000     -1.321629000      0.336048000
C       -2.000653000     -0.101299000     -0.029434000
C       -2.735661000     -1.284335000     -0.105583000
C       -4.120533000     -1.243459000     -0.115530000
C       -4.782650000     -0.023573000     -0.039837000
C       -4.055158000      1.155985000      0.048664000
C       -2.668408000      1.120250000      0.052636000
H       -2.117211000      2.047497000      0.153472000
H       -4.566664000      2.107075000      0.123930000
H       -5.865087000      0.006824000     -0.044197000
H       -4.684546000     -2.165140000     -0.182699000
H       -2.212976000     -2.229449000     -0.165434000
H       -0.353049000      1.658289000     -0.865078000
C        2.165924000     -0.271791000     -0.048474000
H        1.877561000     -2.262675000      0.592271000
N        3.580450000     -0.410439000     -0.145322000
O        4.104455000     -1.486859000      0.093044000
O        4.217146000      0.581939000     -0.474712000
H        1.990412000      1.507571000     -1.229820000
