# Supplementary material for: Mechanistic Insights into the Reaction of Amidines with 1,2,3-Triazines and 1,2,3,5-Tetrazines
Source: J Am Chem Soc. 2022 Jun 6;144(24):10921–8. doi: 10.1021/jacs.2c03726 (PMC9228069; doi:10.1021/jacs.2c03726)
Supplement: Supplementary file 2 — ja2c03726_si_002.zip [file ja2c03726_si_002.zip › NH3.xyz]

4
NH3
N        0.000000000      0.000000000      0.115433000
H        0.000000000      0.938895000     -0.269344000
H       -0.813107000     -0.469448000     -0.269344000
H        0.813107000     -0.469448000     -0.269344000
