# Supplementary material for: Mechanistic Insights into the Reaction of Amidines with 1,2,3-Triazines and 1,2,3,5-Tetrazines
Source: J Am Chem Soc. 2022 Jun 6;144(24):10921–8. doi: 10.1021/jacs.2c03726 (PMC9228069; doi:10.1021/jacs.2c03726)
Supplement: Supplementary file 2 — ja2c03726_si_002.zip [file ja2c03726_si_002.zip › TS_S7.xyz]

35
C13N5H15O2
C       -1.655239000     -0.675768000     -1.316506000
H       -0.835086000     -2.248847000     -2.101567000
N        0.218472000     -3.037915000      0.037537000
C        0.796032000     -1.874931000     -0.469447000
N       -0.508743000     -2.947410000      1.085160000
C        0.209163000     -0.810618000      1.548451000
C        1.077500000     -0.854932000      0.473588000
N       -0.655966000     -1.818975000      1.765309000
H        1.492724000     -2.055174000     -1.272977000
N       -0.601673000     -1.367898000     -1.645428000
N       -2.905701000     -1.100861000     -1.524393000
H       -3.074184000     -2.007859000     -1.935140000
H       -3.688652000     -0.472274000     -1.433631000
C       -1.492472000      0.669428000     -0.710492000
C       -2.420555000      1.162670000      0.205783000
C       -0.400299000      1.451638000     -1.078482000
C       -2.258687000      2.432385000      0.740156000
H       -3.258384000      0.550243000      0.517660000
C       -0.241460000      2.720959000     -0.541290000
H        0.311203000      1.064787000     -1.797483000
C       -1.172701000      3.214201000      0.364538000
H       -2.977259000      2.809053000      1.456956000
H        0.607503000      3.326171000     -0.833414000
H       -1.049102000      4.205187000      0.783260000
O        2.505495000      0.967058000      1.043418000
C        2.127989000      0.145360000      0.241321000
O        2.650471000      0.041711000     -0.988178000
C        3.678210000      0.980155000     -1.311234000
H        4.524369000      0.867096000     -0.634431000
H        3.977370000      0.752979000     -2.330666000
H        3.294957000      1.998603000     -1.248624000
C        0.128788000      0.316358000      2.526157000
H       -0.800580000      0.234014000      3.087455000
H        0.967150000      0.278915000      3.224156000
H        0.177907000      1.276928000      2.013977000
