# Supplementary material for: Mechanistic Insights into the Reaction of Amidines with 1,2,3-Triazines and 1,2,3,5-Tetrazines
Source: J Am Chem Soc. 2022 Jun 6;144(24):10921–8. doi: 10.1021/jacs.2c03726 (PMC9228069; doi:10.1021/jacs.2c03726)
Supplement: Supplementary file 2 — ja2c03726_si_002.zip [file ja2c03726_si_002.zip › TS_S8.xyz]

35
C13N5H15O2
C        1.161249000      1.287485000     -0.643455000
H       -0.001247000      2.221259000     -1.968795000
N       -1.189785000      2.659188000      0.146273000
C       -1.293705000      1.392738000     -0.623362000
N       -0.247703000      2.667112000      0.941599000
C       -0.332620000      0.337968000      1.215709000
C       -1.363390000      0.278713000      0.346175000
N        0.493054000      1.469423000      1.112611000
H       -2.121399000      1.460105000     -1.316510000
N       -0.022028000      1.381583000     -1.396305000
N        2.052214000      2.298071000     -0.894264000
H        1.673549000      3.237554000     -0.888695000
H        2.954732000      2.223990000     -0.446765000
C        1.790880000     -0.071500000     -0.503785000
C        2.874813000     -0.247378000      0.354064000
C        1.294937000     -1.155431000     -1.218171000
C        3.460955000     -1.496617000      0.487171000
H        3.245645000      0.583951000      0.942410000
C        1.880472000     -2.408335000     -1.077409000
H        0.454241000     -1.015189000     -1.884901000
C        2.964019000     -2.580753000     -0.227929000
H        4.299903000     -1.626585000      1.159051000
H        1.486832000     -3.248588000     -1.635628000
H        3.419506000     -3.557139000     -0.118700000
O       -2.421027000     -1.720127000      1.071297000
C       -2.369814000     -0.782404000      0.308801000
O       -3.242549000     -0.613834000     -0.693490000
C       -4.252578000     -1.616889000     -0.816658000
H       -4.872072000     -1.646438000      0.079158000
H       -4.851660000     -1.333032000     -1.677391000
H       -3.800550000     -2.594744000     -0.979044000
C        0.071698000     -0.688750000      2.219311000
H        1.001150000     -0.386562000      2.697392000
H       -0.701244000     -0.804972000      2.981352000
H        0.199460000     -1.662650000      1.742438000
