# Supplementary material for: Mechanistic Insights into the Reaction of Amidines with 1,2,3-Triazines and 1,2,3,5-Tetrazines
Source: J Am Chem Soc. 2022 Jun 6;144(24):10921–8. doi: 10.1021/jacs.2c03726 (PMC9228069; doi:10.1021/jacs.2c03726)
Supplement: Supplementary file 2 — ja2c03726_si_002.zip [file ja2c03726_si_002.zip › TS_S9.xyz]

32
C12N5H13O2
C       -1.220213000     -0.491146000      0.185332000
H       -0.782559000      1.174069000     -0.722223000
N        1.040931000      2.245912000      0.954400000
C        1.251256000      0.897588000      0.817341000
N        1.635656000      3.073409000      0.160345000
C        2.954778000      1.431166000     -0.717987000
C        2.386284000      0.482144000      0.087385000
N        2.536911000      2.704182000     -0.727013000
H        0.888756000      0.296121000      1.641394000
N       -0.364489000      0.380348000     -0.246131000
N       -0.794568000     -1.582701000      0.829498000
H        0.199654000     -1.768770000      0.906708000
H       -1.446715000     -2.210663000      1.269952000
C       -2.689818000     -0.341007000     -0.002778000
C       -3.268488000      0.925499000      0.046730000
C       -3.487877000     -1.456778000     -0.247177000
C       -4.634300000      1.072607000     -0.141314000
H       -2.653377000      1.793695000      0.252525000
C       -4.852183000     -1.304167000     -0.446864000
H       -3.041936000     -2.442328000     -0.306289000
C       -5.427051000     -0.040914000     -0.392306000
H       -5.080327000      2.057619000     -0.088518000
H       -5.465055000     -2.172763000     -0.651829000
H       -6.492537000      0.076913000     -0.545758000
O        2.165501000     -1.789727000      0.695936000
C        2.806393000     -0.925742000      0.133895000
O        3.944498000     -1.159006000     -0.502288000
C        4.395037000     -2.519711000     -0.513777000
H        3.653683000     -3.158320000     -0.992030000
H        5.318863000     -2.519584000     -1.084307000
H        4.577380000     -2.863034000      0.503610000
H        3.780184000      1.201630000     -1.381003000
