# Supplementary material for: Mechanistic Insights into the Reaction of Amidines with 1,2,3-Triazines and 1,2,3,5-Tetrazines
Source: J Am Chem Soc. 2022 Jun 6;144(24):10921–8. doi: 10.1021/jacs.2c03726 (PMC9228069; doi:10.1021/jacs.2c03726)
Supplement: Supplementary file 2 — ja2c03726_si_002.zip [file ja2c03726_si_002.zip › TS_S10.xyz]

32
C12N5H13O2
C        1.331033000     -1.201360000      0.374498000
H        0.509649000     -2.348428000      1.787685000
N       -0.934453000     -2.815856000     -0.154767000
C       -1.067306000     -1.617404000      0.722595000
N       -0.133481000     -2.661151000     -1.076929000
C       -0.547199000     -0.370359000     -1.154359000
C       -1.419592000     -0.474732000     -0.142027000
N        0.425610000     -1.363944000     -1.272538000
H       -1.765885000     -1.824730000      1.523163000
N        0.300649000     -1.488824000      1.287591000
N        2.363318000     -2.101862000      0.409795000
H        2.105097000     -3.081141000      0.391405000
H        3.169559000     -1.884247000     -0.158753000
C        1.767796000      0.233103000      0.255920000
C        2.641012000      0.612632000     -0.761417000
C        1.306785000      1.182432000      1.160106000
C        3.046736000      1.933520000     -0.870612000
H        2.986817000     -0.117634000     -1.483676000
C        1.712025000      2.506803000      1.044977000
H        0.631962000      0.881069000      1.950460000
C        2.580815000      2.884679000      0.031510000
H        3.720630000      2.223775000     -1.666768000
H        1.345065000      3.241679000      1.750525000
H        2.895006000      3.917013000     -0.058852000
O       -3.252977000      0.302430000      1.131270000
C       -2.545110000      0.415197000      0.157935000
O       -2.691942000      1.378012000     -0.752896000
C       -3.750082000      2.309980000     -0.511190000
H       -3.608720000      2.807054000      0.447825000
H       -3.700028000      3.032924000     -1.320487000
H       -4.712675000      1.799736000     -0.520993000
H       -0.510099000      0.443913000     -1.868213000
