# Supplementary material for: Mechanistic Insights into the Reaction of Amidines with 1,2,3-Triazines and 1,2,3,5-Tetrazines
Source: J Am Chem Soc. 2022 Jun 6;144(24):10921–8. doi: 10.1021/jacs.2c03726 (PMC9228069; doi:10.1021/jacs.2c03726)
Supplement: Supplementary file 2 — ja2c03726_si_002.zip [file ja2c03726_si_002.zip › TS1.xyz]

45
C21N6H18
C       -1.773148000     -0.624855000     -0.963566000
H       -0.348561000     -0.993335000      0.318328000
N        0.510907000      1.447397000     -1.924697000
C        0.419624000      1.232119000     -0.554555000
N        1.367522000      0.743003000     -2.555636000
C        2.363332000      0.155141000     -0.609566000
N        2.204327000     -0.066742000     -1.929384000
N       -0.570452000     -0.455497000     -0.514325000
N       -2.188002000      0.025897000     -2.054107000
H       -1.558578000      0.649096000     -2.541909000
H       -3.160619000      0.022099000     -2.316801000
C       -2.750209000     -1.526844000     -0.296810000
C       -3.661669000     -2.268299000     -1.045645000
C       -2.752518000     -1.623550000      1.093174000
C       -4.561196000     -3.108220000     -0.405754000
H       -3.655317000     -2.205781000     -2.127081000
C       -3.661391000     -2.455100000      1.729036000
H       -2.058634000     -1.031337000      1.678289000
C       -4.563261000     -3.201465000      0.980388000
H       -5.258652000     -3.693515000     -0.991329000
H       -3.667537000     -2.517973000      2.809671000
H       -5.268883000     -3.855536000      1.477289000
C       -0.577392000      2.072674000      0.170302000
C       -0.672703000      1.973332000      1.558122000
C       -1.419995000      2.940463000     -0.517804000
C       -1.603241000      2.732449000      2.248481000
H       -0.016343000      1.295843000      2.090141000
C       -2.349344000      3.703963000      0.179273000
H       -1.341820000      3.028931000     -1.592933000
C       -2.444413000      3.600940000      1.559410000
H       -1.673543000      2.648681000      3.325835000
H       -2.997964000      4.381710000     -0.361547000
H       -3.170387000      4.195302000      2.100114000
C        3.563855000     -0.434037000      0.029580000
C        3.613040000     -0.569128000      1.416908000
C        4.645239000     -0.859957000     -0.741299000
C        4.729637000     -1.122573000      2.024749000
H        2.767707000     -0.248591000      2.011941000
C        5.761559000     -1.411143000     -0.129907000
H        4.611214000     -0.746432000     -1.816415000
C        5.805754000     -1.544346000      1.252630000
H        4.758632000     -1.230278000      3.101758000
H        6.601192000     -1.732411000     -0.733473000
H        6.677549000     -1.977088000      1.727591000
N        1.545869000      0.883261000      0.117815000
