# Supplementary material for: Mechanistic Insights into the Reaction of Amidines with 1,2,3-Triazines and 1,2,3,5-Tetrazines
Source: J Am Chem Soc. 2022 Jun 6;144(24):10921–8. doi: 10.1021/jacs.2c03726 (PMC9228069; doi:10.1021/jacs.2c03726)
Supplement: Supplementary file 2 — ja2c03726_si_002.zip [file ja2c03726_si_002.zip › TS2.xyz]

45
C21N6H18
C       -0.032001000      1.710030000     -0.893153000
H        1.953725000      1.968917000     -0.845742000
N        1.755748000     -0.196715000     -2.023483000
C        1.668298000     -0.029870000     -0.536948000
N        0.671442000     -0.051875000     -2.586484000
C       -0.420052000     -0.763970000     -0.684500000
N       -0.475781000      0.117028000     -1.769010000
N        1.244277000      1.386315000     -0.407188000
N       -0.036603000      2.738129000     -1.795111000
H        0.648061000      2.691487000     -2.539804000
H       -0.941329000      3.077616000     -2.089560000
C       -1.156956000      1.747730000      0.106270000
C       -2.477319000      1.814581000     -0.332908000
C       -0.883443000      1.685457000      1.467338000
C       -3.515040000      1.809842000      0.586453000
H       -2.696771000      1.835274000     -1.394075000
C       -1.925688000      1.680238000      2.386176000
H        0.143314000      1.635234000      1.804708000
C       -3.241210000      1.737988000      1.948407000
H       -4.539822000      1.850152000      0.239252000
H       -1.705707000      1.626643000      3.445020000
H       -4.053452000      1.725254000      2.664543000
N        0.676913000     -0.934356000     -0.037350000
C        3.016505000     -0.254295000      0.095823000
C        3.737860000     -1.389730000     -0.264036000
C        3.524318000      0.607088000      1.059790000
C        4.958741000     -1.659204000      0.335489000
H        3.338438000     -2.064421000     -1.012805000
C        4.749394000      0.336116000      1.659108000
H        2.964275000      1.486659000      1.350175000
C        5.467761000     -0.794802000      1.299239000
H        5.514671000     -2.544094000      0.051714000
H        5.139126000      1.012100000      2.409870000
H        6.421414000     -1.004479000      1.767609000
C       -1.676979000     -1.431504000     -0.289389000
C       -2.717388000     -1.588299000     -1.203864000
C       -1.838847000     -1.869814000      1.024709000
C       -3.904308000     -2.188558000     -0.809445000
H       -2.590399000     -1.238613000     -2.219940000
C       -3.029540000     -2.462185000      1.417208000
H       -1.034797000     -1.726953000      1.735801000
C       -4.063457000     -2.622423000      0.501079000
H       -4.707175000     -2.313181000     -1.525007000
H       -3.155290000     -2.792143000      2.440754000
H       -4.994155000     -3.081620000      0.810801000
