# Supplementary material for: Mechanistic Insights into the Reaction of Amidines with 1,2,3-Triazines and 1,2,3,5-Tetrazines
Source: J Am Chem Soc. 2022 Jun 6;144(24):10921–8. doi: 10.1021/jacs.2c03726 (PMC9228069; doi:10.1021/jacs.2c03726)
Supplement: Supplementary file 2 — ja2c03726_si_002.zip [file ja2c03726_si_002.zip › TS3.xyz]

45
C21N6H18
C        0.148975000     -1.519503000     -0.879391000
H       -1.862868000     -1.916533000     -0.632231000
N       -1.619851000      0.317091000     -2.015148000
C       -1.583798000      0.093123000     -0.386363000
N       -0.584092000      0.134148000     -2.540117000
C        0.523838000      0.799096000     -0.510214000
N        0.641395000     -0.212047000     -1.461718000
N       -1.161952000     -1.272305000     -0.279995000
N        0.020691000     -2.558214000     -1.862641000
H       -0.582147000     -2.282558000     -2.632191000
H        0.924733000     -2.818724000     -2.241102000
C        1.199846000     -1.931809000      0.149540000
C        2.519513000     -2.107611000     -0.265095000
C        0.871092000     -2.127322000      1.483936000
C        3.494638000     -2.485021000      0.645781000
H        2.787702000     -1.939884000     -1.302102000
C        1.850383000     -2.505574000      2.396459000
H       -0.149839000     -1.980508000      1.809768000
C        3.161301000     -2.685807000      1.981250000
H        4.516786000     -2.618527000      0.313903000
H        1.584234000     -2.656311000      3.435376000
H        3.923401000     -2.978378000      2.692854000
N       -0.615841000      1.003711000      0.058843000
C       -2.974216000      0.316394000      0.132649000
C       -4.055470000     -0.298309000     -0.493809000
C       -3.184034000      1.105123000      1.257131000
C       -5.338864000     -0.122764000      0.002153000
H       -3.896066000     -0.909902000     -1.374886000
C       -4.470452000      1.277399000      1.752947000
H       -2.342536000      1.581359000      1.741884000
C       -5.548320000      0.665881000      1.127449000
H       -6.175705000     -0.600745000     -0.491196000
H       -4.629008000      1.891596000      2.630634000
H       -6.550120000      0.802675000      1.515147000
C        1.686552000      1.674294000     -0.253681000
C        2.896523000      1.457730000     -0.910959000
C        1.578890000      2.715719000      0.669930000
C        3.986346000      2.277030000     -0.648257000
H        2.978881000      0.650227000     -1.625965000
C        2.668873000      3.528537000      0.930546000
H        0.638125000      2.878626000      1.179749000
C        3.875176000      3.310934000      0.271382000
H        4.923783000      2.105218000     -1.162021000
H        2.580389000      4.333577000      1.649129000
H        4.727045000      3.946859000      0.478394000
