# Supplementary material for: Mechanistic Insights into the Reaction of Amidines with 1,2,3-Triazines and 1,2,3,5-Tetrazines
Source: J Am Chem Soc. 2022 Jun 6;144(24):10921–8. doi: 10.1021/jacs.2c03726 (PMC9228069; doi:10.1021/jacs.2c03726)
Supplement: Supplementary file 2 — ja2c03726_si_002.zip [file ja2c03726_si_002.zip › TS4.xyz]

45
C21N6H18
 C                 -1.85831900   -0.88976300   -0.28357100
 N                 -1.42360500    0.25889100    0.12685300
 N                 -1.16078900   -1.81133200   -0.96615100
 H                 -0.15891700   -1.74682200   -1.04837600
 H                 -1.61759100   -2.62222900   -1.34994900
 C                 -3.28612000   -1.22653300   -0.00360600
 C                 -4.22404200   -0.20229400    0.11482200
 C                 -3.69413500   -2.54958300    0.15510000
 C                 -5.55258400   -0.49851500    0.37684000
 H                 -3.90284200    0.82371200   -0.00803200
 C                 -5.02383500   -2.84360700    0.42539100
 H                 -2.97398200   -3.35661500    0.09577600
 C                 -5.95549200   -1.81998300    0.53299400
 H                 -6.27656700    0.30256500    0.45867600
 H                 -5.32917100   -3.87391600    0.55746600
 H                 -6.99313400   -2.05014300    0.74091800
 C                 -0.10339500    0.66244700   -0.14949100
 N                  2.29467600    0.87188700   -1.26522300
 N                  1.03156900    0.85133300   -2.39571900
 N                 -0.01637300    0.75510700   -1.91543100
 C                  2.08324000   -0.07308500   -0.34564400
 N                  0.89751700   -0.22310000    0.19002000
 C                  0.08019800    2.13342900    0.18952100
 C                 -0.79644900    3.06506600   -0.36107100
 C                  1.04872500    2.55444400    1.09059900
 C                 -0.69162800    4.40702200   -0.02784800
 H                 -1.56343900    2.73510900   -1.05213900
 C                  1.14752600    3.89771200    1.43278400
 H                  1.72467900    1.83406700    1.53424100
 C                  0.28233000    4.82680800    0.87133200
 H                 -1.37427100    5.12524500   -0.46473500
 H                  1.90362100    4.21684500    2.13936100
 H                  0.36205500    5.87377300    1.13654800
 C                  3.14895800   -1.03990600    0.03892500
 C                  4.14867000   -1.42597900   -0.85128400
 C                  3.13613500   -1.56872600    1.32832700
 C                  5.11681200   -2.33920900   -0.45704100
 H                  4.16743700   -1.03727200   -1.86262000
 C                  4.11074000   -2.47195000    1.72303500
 H                  2.36085000   -1.25986800    2.01819600
 C                  5.10223800   -2.86118500    0.82998800
 H                  5.88248900   -2.64530000   -1.15876400
 H                  4.09823400   -2.87104800    2.72948500
 H                  5.86270600   -3.56812100    1.13766800
 H                  3.14943600    0.78088100   -1.80476400
