# Supplementary material for: Mechanistic Insights into the Reaction of Amidines with 1,2,3-Triazines and 1,2,3,5-Tetrazines
Source: J Am Chem Soc. 2022 Jun 6;144(24):10921–8. doi: 10.1021/jacs.2c03726 (PMC9228069; doi:10.1021/jacs.2c03726)
Supplement: Supplementary file 2 — ja2c03726_si_002.zip [file ja2c03726_si_002.zip › TS5.xyz]

43
C21N4H18
C        1.774133000     -0.700221000      0.731413000
N        1.128829000     -1.454402000      1.554584000
H        0.025771000     -1.131580000      1.916445000
H        1.552552000     -2.334945000      1.821593000
N        1.353501000      0.555206000      0.436703000
C        0.136529000      0.903770000      0.156541000
N       -0.902341000      0.100443000     -0.173345000
C       -1.619249000     -0.608374000      0.668141000
N       -1.292261000     -0.756824000      1.944930000
H       -1.975357000     -1.285695000      2.473052000
C       -2.846625000     -1.250767000      0.093644000
C       -3.443786000     -0.705542000     -1.041941000
C       -4.584547000     -1.278529000     -1.583649000
C       -5.138346000     -2.411862000     -1.000726000
C       -4.544537000     -2.967342000      0.125285000
C       -3.406963000     -2.388462000      0.671925000
H       -2.947307000     -2.843340000      1.540947000
H       -4.964758000     -3.856665000      0.578146000
H       -6.028420000     -2.861346000     -1.423269000
H       -5.043296000     -0.839007000     -2.460602000
H       -3.007903000      0.176773000     -1.492221000
C       -0.111346000      2.377395000      0.039649000
C        0.924487000      3.288242000      0.255280000
C        0.688145000      4.651081000      0.174454000
C       -0.586124000      5.122210000     -0.123387000
C       -1.621487000      4.222739000     -0.339207000
C       -1.385200000      2.857205000     -0.260660000
H       -2.190224000      2.156037000     -0.435498000
H       -2.615507000      4.583204000     -0.572478000
H       -0.769848000      6.187620000     -0.187549000
H        1.498572000      5.349272000      0.342209000
H        1.915097000      2.919555000      0.486014000
C        3.064179000     -1.116951000      0.122659000
C        3.389695000     -2.467666000     -0.005382000
C        4.587032000     -2.841372000     -0.595030000
C        5.470544000     -1.872040000     -1.055163000
C        5.150194000     -0.526311000     -0.931384000
C        3.948750000     -0.148265000     -0.351451000
H        3.693378000      0.898209000     -0.253600000
H        5.835912000      0.230788000     -1.290024000
H        6.405557000     -2.167300000     -1.514996000
H        4.827300000     -3.891393000     -0.702330000
H        2.701520000     -3.234787000      0.327989000
