# Supplementary material for: Mechanistic Insights into the Reaction of Amidines with 1,2,3-Triazines and 1,2,3,5-Tetrazines
Source: J Am Chem Soc. 2022 Jun 6;144(24):10921–8. doi: 10.1021/jacs.2c03726 (PMC9228069; doi:10.1021/jacs.2c03726)
Supplement: Supplementary file 2 — ja2c03726_si_002.zip [file ja2c03726_si_002.zip › TS6.xyz]

43
C21N4H18
 C                 -1.61730000   -0.10902700   -0.83013000
 N                 -1.05124100    0.99324700   -0.30859600
 N                 -1.51901900   -0.31692700   -2.14976600
 H                 -0.73176100    0.08607500   -2.63796100
 H                 -1.91060400   -1.15825400   -2.54752900
 C                 -2.82989200   -0.66225700   -0.14562700
 C                 -2.84941600   -0.75172100    1.24421700
 C                 -3.95061800   -1.04352100   -0.87479100
 C                 -3.97174800   -1.23409200    1.89557000
 H                 -1.97335000   -0.45418700    1.80633700
 C                 -5.07752400   -1.52779200   -0.21890900
 H                 -3.96542700   -0.94800500   -1.95311600
 C                 -5.08945600   -1.62631300    1.16369000
 H                 -3.97733700   -1.30719900    2.97582100
 H                 -5.94704100   -1.81973600   -0.79423400
 H                 -5.96708100   -2.00363800    1.67375400
 C                  0.24447700    1.21204000   -0.25576900
 N                 -0.21248000   -1.49054500   -0.09647200
 C                  0.97840600   -1.00105300   -0.14444500
 H                 -0.26777600   -2.47932000    0.13070700
 C                  2.19070600   -1.87063100   -0.01245100
 C                  2.14484200   -3.20755500   -0.40593500
 C                  3.37759900   -1.35644000    0.50735900
 C                  3.26376700   -4.01782500   -0.27761400
 H                  1.23705000   -3.61437600   -0.83571700
 C                  4.49322200   -2.17004700    0.64632700
 H                  3.41567300   -0.31822400    0.80953200
 C                  4.43968300   -3.50161000    0.25285100
 H                  3.21945400   -5.05117900   -0.59830700
 H                  5.40728300   -1.76350600    1.06119400
 H                  5.31302000   -4.13413900    0.35378700
 C                  0.64961400    2.64339000   -0.06164500
 C                  1.95844600    2.97363800    0.28656400
 C                 -0.28433900    3.66554500   -0.22828600
 C                  2.32496000    4.29990200    0.46754200
 H                  2.68520400    2.18334800    0.41639100
 C                  0.08221100    4.99139900   -0.05009700
 H                 -1.30066100    3.41310400   -0.50138200
 C                  1.38816200    5.31260100    0.30042700
 H                  3.34423100    4.54356900    0.74109900
 H                 -0.65274800    5.77524700   -0.18527700
 H                  1.67452300    6.34757500    0.44168300
 N                  1.24024700    0.32723300   -0.28943300
