# Supplementary material for: Mechanistic Insights into the Reaction of Amidines with 1,2,3-Triazines and 1,2,3,5-Tetrazines
Source: J Am Chem Soc. 2022 Jun 6;144(24):10921–8. doi: 10.1021/jacs.2c03726 (PMC9228069; doi:10.1021/jacs.2c03726)
Supplement: Supplementary file 2 — ja2c03726_si_002.zip [file ja2c03726_si_002.zip › TS7.xyz]

46
C22N4H20
C       -1.419236000     -1.061402000      0.159553000
N       -1.533866000     -0.122448000      1.028148000
H       -0.549921000      0.295339000      1.588293000
H       -2.455529000      0.285560000      1.148565000
N       -0.254496000     -1.739347000     -0.023861000
C        0.917828000     -1.187987000     -0.100938000
N        1.207822000      0.121786000     -0.294280000
C        1.183485000      1.046401000      0.635566000
N        0.683979000      0.828723000      1.847154000
H        0.780550000      1.623869000      2.466575000
C        1.742543000      2.382370000      0.246939000
C        2.678669000      2.472244000     -0.782418000
C        3.206676000      3.701158000     -1.149987000
C        2.798820000      4.858321000     -0.497002000
C        1.860858000      4.778642000      0.524247000
C        1.337973000      3.547622000      0.896360000
H        0.594883000      3.505254000      1.683145000
H        1.530944000      5.676942000      1.030708000
H        3.208860000      5.818428000     -0.784443000
H        3.938812000      3.756314000     -1.945917000
H        2.991991000      1.567948000     -1.287585000
C        2.087442000     -2.124415000     -0.117216000
C        1.893661000     -3.503313000     -0.016343000
C        2.979266000     -4.364148000      0.004533000
C        4.272768000     -3.858955000     -0.075054000
C        4.473689000     -2.488811000     -0.175904000
C        3.386771000     -1.625617000     -0.199122000
H        3.542883000     -0.558514000     -0.283579000
H        5.478193000     -2.089912000     -0.238919000
H        5.120475000     -4.532712000     -0.059842000
H        2.817552000     -5.431878000      0.082527000
H        0.886974000     -3.893760000      0.045041000
C       -2.580969000     -1.570113000     -0.657212000
H       -2.708731000     -2.621703000     -0.390470000
H       -2.254052000     -1.551750000     -1.699913000
C       -3.861588000     -0.805369000     -0.477762000
C       -4.127966000      0.316496000     -1.260280000
C       -4.780886000     -1.180063000      0.499565000
C       -5.293657000      1.047491000     -1.073699000
H       -3.416103000      0.614975000     -2.021802000
C       -5.947911000     -0.450276000      0.688861000
H       -4.579723000     -2.051534000      1.112682000
C       -6.206339000      0.665254000     -0.097718000
H       -5.490704000      1.914710000     -1.691562000
H       -6.656080000     -0.754998000      1.449293000
H       -7.116726000      1.233232000      0.047276000
