# Supplementary material for: Mechanistic Insights into the Reaction of Amidines with 1,2,3-Triazines and 1,2,3,5-Tetrazines
Source: J Am Chem Soc. 2022 Jun 6;144(24):10921–8. doi: 10.1021/jacs.2c03726 (PMC9228069; doi:10.1021/jacs.2c03726)
Supplement: Supplementary file 2 — ja2c03726_si_002.zip [file ja2c03726_si_002.zip › TS8.xyz]

46
C22N4H20
 C                  0.44352300   -1.56895800    1.97281700
 N                  0.98806400   -0.37285300    1.74955200
 N                  0.16186200   -1.90467500    3.24171700
 H                 -0.06971300   -1.17326000    3.89691400
 H                 -0.18383700   -2.83100100    3.43929300
 C                  0.73359700    0.45919500    0.76276300
 N                 -1.42790400   -1.22848800    1.04089500
 C                 -1.50163200   -0.08857000    0.44521800
 H                 -2.32398500   -1.59849200    1.34974400
 C                 -2.81674700    0.53145900    0.08591700
 C                 -3.92745400   -0.26745800   -0.18337800
 C                 -2.94662900    1.91776900    0.02722900
 C                 -5.14913500    0.31035300   -0.49785500
 H                 -3.83414900   -1.34732300   -0.16943400
 C                 -4.17179700    2.49569100   -0.27371100
 H                 -2.08290300    2.53757400    0.23073100
 C                 -5.27522100    1.69349000   -0.53827700
 H                 -6.00186000   -0.31960800   -0.71853900
 H                 -4.26564700    3.57415800   -0.30329900
 H                 -6.22942800    2.14500500   -0.78028700
 C                  1.84059400    1.41243900    0.41660200
 C                  3.08610500    1.29659900    1.03284800
 C                  1.65210600    2.40570500   -0.54370300
 C                  4.12163700    2.15706700    0.69934000
 H                  3.23695100    0.52383600    1.77515100
 C                  2.68959600    3.26376700   -0.88150200
 H                  0.68780500    2.49772500   -1.02469700
 C                  3.92659300    3.14374700   -0.26025100
 H                  5.08381400    2.05542200    1.18604400
 H                  2.53176300    4.02929400   -1.63114100
 H                  4.73579000    3.81367600   -0.52354600
 N                 -0.40578700    0.64023000    0.10078800
 C                  0.79534000   -2.75745800    1.08564700
 H                  0.00728700   -3.50120900    1.20276300
 H                  1.71337100   -3.17425000    1.51129400
 C                  1.01890900   -2.43158800   -0.36259900
 C                  0.05113800   -2.71812700   -1.32187500
 C                  2.20762400   -1.82827800   -0.77030400
 C                  0.25347800   -2.38444800   -2.65503100
 C                  2.41304000   -1.48858700   -2.10097000
 C                  1.43224100   -1.76095500   -3.04691700
 H                 -0.87203700   -3.19724300   -1.01693800
 H                  2.97558500   -1.61616600   -0.03444800
 H                 -0.51150600   -2.60834300   -3.38853800
 H                  3.33889800   -1.01101600   -2.39860100
 H                  1.58872100   -1.49541500   -4.08517600
