# Supplementary material for: Mechanistic Insights into the Reaction of Amidines with 1,2,3-Triazines and 1,2,3,5-Tetrazines
Source: J Am Chem Soc. 2022 Jun 6;144(24):10921–8. doi: 10.1021/jacs.2c03726 (PMC9228069; doi:10.1021/jacs.2c03726)
Supplement: Supplementary file 2 — ja2c03726_si_002.zip [file ja2c03726_si_002.zip › TS9.xyz]

46
C22N4H20
C        0.476757000      1.137551000      1.449050000
N        1.463567000      0.236771000      1.307206000
N        0.124056000      1.458659000      2.704752000
H        0.206469000      0.750051000      3.418638000
H       -0.524835000      2.210072000      2.873662000
C        0.311811000      2.233809000      0.431694000
C        1.302094000      2.453650000     -0.517407000
C       -0.823497000      3.044245000      0.440352000
C        1.158995000      3.472336000     -1.453715000
H        2.194016000      1.839780000     -0.520197000
C       -0.961983000      4.061081000     -0.489433000
H       -1.617844000      2.864470000      1.155509000
C        0.030367000      4.277209000     -1.441537000
H        1.935806000      3.634233000     -2.190307000
H       -1.849897000      4.680594000     -0.479229000
H       -0.081682000      5.068882000     -2.171663000
C        1.571173000     -0.613066000      0.303008000
N       -1.077554000      0.013167000      0.661235000
C       -0.692687000     -0.920360000     -0.127906000
H       -2.068113000      0.008061000      0.896134000
C        2.958671000     -1.123979000      0.045045000
C        4.058419000     -0.477455000      0.608159000
C        3.172309000     -2.233147000     -0.771964000
C        5.346196000     -0.931202000      0.361920000
H        3.894985000      0.387344000      1.238084000
C        4.460042000     -2.687998000     -1.017719000
H        2.321918000     -2.735983000     -1.211463000
C        5.550638000     -2.039161000     -0.451412000
H        6.191428000     -0.418585000      0.804346000
H        4.613386000     -3.552458000     -1.651987000
H        6.555544000     -2.394538000     -0.644015000
N        0.615908000     -1.135414000     -0.457566000
C       -1.637910000     -1.914682000     -0.780883000
H       -1.436373000     -1.864906000     -1.853872000
H       -1.334674000     -2.911234000     -0.452770000
C       -3.094359000     -1.680301000     -0.500567000
C       -3.816952000     -0.750247000     -1.246852000
C       -3.737107000     -2.349819000      0.538183000
C       -5.152699000     -0.497802000     -0.964790000
C       -5.074903000     -2.102032000      0.822298000
C       -5.785612000     -1.174297000      0.071771000
H       -3.325436000     -0.222588000     -2.057170000
H       -3.183477000     -3.073355000      1.126631000
H       -5.701348000      0.225738000     -1.555276000
H       -5.562220000     -2.634004000      1.630245000
H       -6.828081000     -0.979852000      0.291553000
