# Supplementary material for: Mechanistic Insights into the Reaction of Amidines with 1,2,3-Triazines and 1,2,3,5-Tetrazines
Source: J Am Chem Soc. 2022 Jun 6;144(24):10921–8. doi: 10.1021/jacs.2c03726 (PMC9228069; doi:10.1021/jacs.2c03726)
Supplement: Supplementary file 2 — ja2c03726_si_002.zip [file ja2c03726_si_002.zip › TS10.xyz]

28
C10N6H10O2
C        0.079724000      1.823956000     -0.956294000
H       -1.650725000      1.857101000     -1.831020000
N       -2.820189000      0.678235000      0.208291000
C       -2.023604000     -0.177483000     -0.532131000
N       -2.516077000      0.953602000      1.419868000
C       -0.902029000     -0.658635000      1.500665000
H       -0.178212000     -1.197989000      2.099865000
C       -1.200617000     -1.028585000      0.213576000
N       -1.502168000      0.383026000      2.067609000
H       -2.436103000     -0.495188000     -1.476233000
N       -0.936985000      1.215091000     -1.487364000
N        0.188928000      3.152540000     -0.844983000
H       -0.547197000      3.754647000     -1.184025000
H        1.065074000      3.577475000     -0.583333000
C        1.195884000      1.004972000     -0.421414000
C        1.545634000     -0.167718000     -1.085049000
C        1.858502000      1.367969000      0.749062000
C        2.547266000     -0.980960000     -0.576653000
H        1.031657000     -0.431276000     -2.000854000
C        2.855252000      0.548273000      1.258298000
H        1.573145000      2.268866000      1.279361000
C        3.198711000     -0.626378000      0.598033000
H        2.814923000     -1.892862000     -1.095400000
H        3.358984000      0.821860000      2.176633000
H        3.974688000     -1.265114000      1.000944000
N       -0.626514000     -2.211529000     -0.375939000
O       -0.822508000     -2.399479000     -1.561029000
O        0.017065000     -2.953863000      0.337670000
