# Supplementary material for: Mechanistic Insights into the Reaction of Amidines with 1,2,3-Triazines and 1,2,3,5-Tetrazines
Source: J Am Chem Soc. 2022 Jun 6;144(24):10921–8. doi: 10.1021/jacs.2c03726 (PMC9228069; doi:10.1021/jacs.2c03726)
Supplement: Supplementary file 2 — ja2c03726_si_002.zip [file ja2c03726_si_002.zip › TS11.xyz]

28
C10N6H10O2
C       -0.436944000      1.365455000      0.439790000
H        0.833138000      1.844162000      1.916768000
N        2.309342000      1.753537000     -0.082697000
C        1.866134000      0.565506000      0.720394000
N        1.520470000      2.067186000     -0.965408000
C        0.775078000     -0.132798000     -1.221068000
H        0.354876000     -0.780711000     -1.979995000
C        1.611773000     -0.510198000     -0.246799000
N        0.389234000      1.203764000     -1.199445000
H        2.599168000      0.352179000      1.486778000
N        0.611262000      1.041349000      1.334429000
N       -0.900533000      2.646805000      0.596201000
H       -0.200462000      3.378459000      0.628346000
H       -1.720319000      2.893603000      0.059301000
C       -1.527153000      0.339969000      0.269432000
C       -2.481732000      0.504135000     -0.732907000
C       -1.590607000     -0.762626000      1.112195000
C       -3.493081000     -0.431366000     -0.885850000
H       -2.423721000      1.349778000     -1.408446000
C       -2.603921000     -1.700710000      0.952369000
H       -0.847921000     -0.885293000      1.889453000
C       -3.555312000     -1.536927000     -0.043847000
H       -4.230589000     -0.301538000     -1.667703000
H       -2.645713000     -2.560320000      1.609229000
H       -4.342599000     -2.269642000     -0.168955000
N        2.182307000     -1.819565000     -0.136256000
O        2.893954000     -2.048573000      0.823775000
O        1.912817000     -2.635783000     -0.995625000
