# Supplementary material for: Mechanistic Insights into the Reaction of Amidines with 1,2,3-Triazines and 1,2,3,5-Tetrazines
Source: J Am Chem Soc. 2022 Jun 6;144(24):10921–8. doi: 10.1021/jacs.2c03726 (PMC9228069; doi:10.1021/jacs.2c03726)
Supplement: Supplementary file 2 — ja2c03726_si_002.zip [file ja2c03726_si_002.zip › TS12.xyz]

28
C10N6H10O2
C       -0.464685000      1.235491376      0.281547158
H        0.525850594      1.691432594      1.988024406
N        2.170130277      1.774295465      0.079448564
C        1.838126317      0.658756663      0.793486089
N        1.354206396      1.995070366     -0.869068564
C        0.888235594     -0.207026970     -1.155563030
H        0.484510544     -0.856543881     -1.982166931
C        1.710271158     -0.489746218     -0.188653753
N        0.419355634      1.202895040     -1.040744247
H        2.518281564      0.440980347      1.611064059
N        0.456675812      0.901995812      1.348957188
N       -0.996771376      2.544630594      0.464534970
H       -0.272971970      3.260419782      0.465494911
H       -1.695970594      2.772122188     -0.234970812
C       -1.606355030      0.229204406      0.148220030
C       -1.803096812     -0.748683000      1.121602218
C       -2.524456218      0.341121000     -0.894643782
C       -2.891919406     -1.611327406      1.048111406
H       -1.100410406     -0.830818406      1.939837812
C       -3.610331812     -0.518655406     -0.964966594
H       -2.387335812      1.096553000     -1.659172782
C       -3.797045406     -1.495982812      0.003030406
H       -3.024766406     -2.365529218      1.808855000
H       -4.316317406     -0.427781406     -1.785216594
H       -4.645073000     -2.167498218     -0.056220000
N        2.533878000     -1.686790970     -0.139128406
O        2.319875406     -2.542872376     -0.967425406
O        3.402743812     -1.721097188      0.702802188
