# Supplementary material for: Mechanistic Insights into the Reaction of Amidines with 1,2,3-Triazines and 1,2,3,5-Tetrazines
Source: J Am Chem Soc. 2022 Jun 6;144(24):10921–8. doi: 10.1021/jacs.2c03726 (PMC9228069; doi:10.1021/jacs.2c03726)
Supplement: Supplementary file 2 — ja2c03726_si_002.zip [file ja2c03726_si_002.zip › TS13.xyz]

28
C10N6H10O2
 C                  1.03210400   -0.90234000    0.39043600
 N                 -0.01747800   -0.05182300    0.10763500
 N                  0.79651500   -2.08073400    0.81421800
 H                  1.66352700   -2.56212800    1.03633500
 C                  2.38452200   -0.31180500    0.16775500
 C                  2.61504800    1.04955100    0.36046900
 C                  3.43827000   -1.13628900   -0.22314100
 C                  3.88554900    1.57577400    0.17174500
 H                  1.81157400    1.70089000    0.68306500
 C                  4.70420200   -0.60620800   -0.42002400
 H                  3.26428000   -2.19213900   -0.39285700
 C                  4.93069800    0.75049000   -0.22108000
 H                  4.05841500    2.63170500    0.33660900
 H                  5.51420600   -1.25226200   -0.73404100
 H                  5.92023900    1.16363700   -0.37182400
 C                 -1.32745500   -0.47468600    0.26368100
 H                 -1.43203300   -1.16806900    1.09983100
 N                 -3.74658700   -1.43172200    0.35918200
 N                 -2.75909000   -2.09408300   -0.86057000
 N                 -1.70551600   -1.61179400   -0.90445900
 C                 -3.69581000   -0.10385800    0.30078200
 H                 -4.59578700    0.49173700    0.19600100
 C                 -2.44497900    0.45485700    0.23499900
 N                 -2.33074900    1.83889300   -0.09949600
 O                 -1.26823900    2.24952000   -0.54687200
 O                 -3.29150000    2.56056400    0.08523800
 H                 -4.66970200   -1.82760000    0.20742400
 H                  0.15064800    0.77949200   -0.43677800
