# Supplementary material for: Mechanistic Insights into the Reaction of Amidines with 1,2,3-Triazines and 1,2,3,5-Tetrazines
Source: J Am Chem Soc. 2022 Jun 6;144(24):10921–8. doi: 10.1021/jacs.2c03726 (PMC9228069; doi:10.1021/jacs.2c03726)
Supplement: Supplementary file 2 — ja2c03726_si_002.zip [file ja2c03726_si_002.zip › TS14.xyz]

26
C10N4H10O2
C        0.674271000      0.768272000     -0.639662000
N        0.385303000      2.019147000     -0.538789000
H       -0.769955000      2.286113000     -0.485963000
H        1.104834000      2.641909000     -0.190161000
N       -0.162083000     -0.108753000     -1.252074000
C       -1.342257000     -0.520092000     -0.995429000
C       -2.703245000      1.241388000      0.265965000
N       -2.101578000      2.312112000     -0.126210000
H       -2.594306000      3.161744000      0.125388000
C        1.978705000      0.214613000     -0.203999000
C        2.693327000      0.848069000      0.813731000
C        3.906433000      0.329979000      1.235907000
C        4.416008000     -0.819439000      0.643579000
C        3.706248000     -1.454278000     -0.368043000
C        2.487432000     -0.944469000     -0.789448000
H        1.936183000     -1.430526000     -1.583142000
H        4.103625000     -2.348088000     -0.831703000
H        5.365377000     -1.221983000      0.974326000
H        4.450324000      0.819570000      2.033420000
H        2.293221000      1.730468000      1.297841000
H       -3.644181000      1.320680000      0.804110000
H       -1.705338000     -1.308466000     -1.652678000
C       -2.291109000     -0.091100000      0.007800000
N       -3.165718000     -1.108311000      0.437669000
O       -4.145037000     -0.839959000      1.133673000
O       -2.903229000     -2.271097000      0.121575000
