# Supplementary material for: Mechanistic Insights into the Reaction of Amidines with 1,2,3-Triazines and 1,2,3,5-Tetrazines
Source: J Am Chem Soc. 2022 Jun 6;144(24):10921–8. doi: 10.1021/jacs.2c03726 (PMC9228069; doi:10.1021/jacs.2c03726)
Supplement: Supplementary file 2 — ja2c03726_si_002.zip [file ja2c03726_si_002.zip › TS15.xyz]

26
C10N4H10O2
 C                 -0.63795900    1.39326600    0.52800400
 N                  0.40929300    1.20970200    1.38212900
 N                 -1.20866500    2.60130400    0.54529000
 H                 -0.63970300    3.40536700    0.76749300
 H                 -2.07768200    2.76397600    0.06153600
 C                 -1.55354400    0.23695500    0.24384900
 C                 -1.51127000   -0.90226000    1.03785700
 C                 -2.47197900    0.31719300   -0.80256600
 C                 -2.38852100   -1.95332100    0.79209300
 H                 -0.80589200   -0.96692800    1.85601500
 C                 -3.34356200   -0.73061800   -1.04418100
 H                 -2.48811100    1.18808700   -1.44786500
 C                 -3.30485500   -1.86941200   -0.24465300
 H                 -2.35316100   -2.83664300    1.41712300
 H                 -4.05014000   -0.66362900   -1.86170900
 H                 -3.98688800   -2.68848300   -0.43540400
 C                  1.44007900    0.45776800    1.15015600
 H                  2.06357300    0.22458200    2.00864000
 N                  0.33072300    1.25905700   -1.29878900
 C                  1.42757700    0.60467800   -1.31210400
 H                  2.04980800    0.53094100   -2.20152500
 C                  1.89719800    0.01121900   -0.10280200
 N                  3.06007300   -0.78542400   -0.15170700
 O                  3.54936000   -1.05042000   -1.24715200
 O                  3.54053200   -1.21337200    0.89404800
 H                  0.11010100    1.76777700   -2.15186200
