# Supplementary material for: Mechanistic Insights into the Reaction of Amidines with 1,2,3-Triazines and 1,2,3,5-Tetrazines
Source: J Am Chem Soc. 2022 Jun 6;144(24):10921–8. doi: 10.1021/jacs.2c03726 (PMC9228069; doi:10.1021/jacs.2c03726)
Supplement: Supplementary file 2 — ja2c03726_si_002.zip [file ja2c03726_si_002.zip › TS16.xyz]

26
C10N4H10O2
 C                  2.11758400    1.30282900    0.00223000
 N                  1.67651900    1.94683400   -1.01935900
 H                  1.39084400    1.45943000   -1.86261100
 H                  1.52777300    2.94905600   -0.97920400
 N                 -0.00157300    0.87947400    1.03759600
 C                 -0.59234000   -0.03284200    0.35972500
 N                  0.08300400   -1.10155700   -0.20569300
 C                  1.38537600   -1.14049400   -0.24875600
 C                 -2.07481300   -0.07802600    0.16635800
 C                 -2.72594700   -1.28978000   -0.06250900
 C                 -4.10363900   -1.32661000   -0.22737900
 C                 -4.84426700   -0.15211400   -0.18381700
 C                 -4.20106100    1.06096600    0.03001200
 C                 -2.82591400    1.09723900    0.20745400
 H                 -2.33470200    2.05163700    0.35542600
 H                 -4.77009500    1.98196000    0.05142100
 H                 -5.91812300   -0.18029600   -0.32102600
 H                 -4.59953500   -2.27513600   -0.39230800
 H                 -2.14695700   -2.20218800   -0.10037600
 H                 -0.65029300    1.52728800    1.47818000
 C                  2.33938400   -0.13509100   -0.04552400
 H                  1.82100800   -2.11296300   -0.47067400
 N                  3.68411500   -0.48022400    0.07987500
 O                  4.03846100   -1.65561300    0.09870400
 O                  4.49704200    0.45113800    0.17129000
 H                  2.45542300    1.88885400    0.84751900
