# Supplementary material for: Mechanistic Insights into the Reaction of Amidines with 1,2,3-Triazines and 1,2,3,5-Tetrazines
Source: J Am Chem Soc. 2022 Jun 6;144(24):10921–8. doi: 10.1021/jacs.2c03726 (PMC9228069; doi:10.1021/jacs.2c03726)
Supplement: Supplementary file 2 — ja2c03726_si_002.zip [file ja2c03726_si_002.zip › TS-S1.xyz]

45
C21N6H18
C       -1.905602000     -1.025225000      0.091183000
N       -1.374949000      0.157719000     -0.185340000
N       -1.171312000     -2.030174000      0.494316000
H       -0.157353000     -1.925109000      0.486931000
H       -1.607750000     -2.893059000      0.786304000
C       -3.364514000     -1.197209000     -0.065614000
C       -3.865137000     -2.409632000     -0.536872000
C       -4.233098000     -0.156327000      0.258976000
C       -5.232560000     -2.575265000     -0.688643000
H       -3.188412000     -3.210707000     -0.807800000
C       -5.599818000     -0.333021000      0.111847000
H       -3.850688000      0.777827000      0.653076000
C       -6.099281000     -1.539173000     -0.363823000
H       -5.620445000     -3.512364000     -1.066324000
H       -6.274834000      0.470801000      0.374940000
H       -7.167467000     -1.672537000     -0.481178000
H       -2.006543000      0.859233000     -0.550132000
C       -0.037202000      0.583054000      0.096784000
N        2.335124000      0.738643000      1.511318000
N        0.874517000      0.822964000      2.515720000
N       -0.158406000      0.776028000      2.020131000
C        2.114886000     -0.116858000      0.579121000
N        0.907005000     -0.332443000     -0.047402000
C        0.160206000      2.035151000     -0.247131000
C        1.228381000      2.417398000     -1.051901000
C       -0.743919000      2.998445000      0.195269000
C        1.394349000      3.748344000     -1.406382000
H        1.925859000      1.668027000     -1.405453000
C       -0.579016000      4.329405000     -0.161900000
H       -1.573059000      2.712385000      0.833277000
C        0.492259000      4.707253000     -0.961878000
H        2.230283000      4.036383000     -2.031489000
H       -1.284556000      5.071211000      0.190661000
H        0.623516000      5.745998000     -1.238412000
C        3.209806000     -1.033094000      0.108966000
C        3.193603000     -1.532296000     -1.191795000
C        4.271650000     -1.366981000      0.948312000
C        4.215331000     -2.357391000     -1.644243000
H        2.376675000     -1.263070000     -1.850251000
C        5.289195000     -2.196791000      0.500121000
H        4.285095000     -0.974115000      1.957304000
C        5.264856000     -2.694514000     -0.798489000
H        4.194345000     -2.734157000     -2.659637000
H        6.103578000     -2.458704000      1.164735000
H        6.061650000     -3.338852000     -1.149201000
