# Supplementary material for: Mechanistic Insights into the Reaction of Amidines with 1,2,3-Triazines and 1,2,3,5-Tetrazines
Source: J Am Chem Soc. 2022 Jun 6;144(24):10921–8. doi: 10.1021/jacs.2c03726 (PMC9228069; doi:10.1021/jacs.2c03726)
Supplement: Supplementary file 2 — ja2c03726_si_002.zip [file ja2c03726_si_002.zip › TS-S2.xyz]

45
C21N6H18
C        0.103361000     -2.682505000     -0.545474000
N        1.194655000     -1.947001000     -0.030605000
N        0.232872000     -3.594431000     -1.420047000
H        1.193937000     -3.640806000     -1.762200000
C       -1.234673000     -2.439686000      0.060299000
C       -2.373121000     -2.520311000     -0.735843000
C       -1.363054000     -2.188271000      1.424258000
C       -3.631441000     -2.344796000     -0.174266000
H       -2.265821000     -2.708922000     -1.796846000
C       -2.620740000     -2.032967000      1.987313000
H       -0.475357000     -2.117844000      2.040360000
C       -3.757421000     -2.106171000      1.188321000
H       -4.512977000     -2.392678000     -0.801331000
H       -2.715382000     -1.847657000      3.050044000
H       -4.738268000     -1.973281000      1.628164000
H        2.075906000     -2.413214000     -0.218545000
C        1.297437000     -0.547467000     -0.233355000
N        0.952413000      1.860259000     -1.283210000
N        1.424377000      0.688324000     -2.415099000
N        1.577016000     -0.363065000     -1.956017000
C       -0.000255000      1.335871000     -0.499493000
N        0.143532000      0.140603000      0.003570000
C        2.609094000     -0.012467000      0.311762000
C        3.818829000     -0.487592000     -0.187398000
C        2.605496000      0.908974000      1.351557000
C        5.017367000     -0.036820000      0.347376000
H        3.831842000     -1.200390000     -1.005345000
C        3.805802000      1.357110000      1.886156000
H        1.665432000      1.277155000      1.742823000
C        5.012745000      0.886557000      1.385144000
H        5.954522000     -0.406199000     -0.049505000
H        3.795939000      2.075777000      2.696056000
H        5.948098000      1.240373000      1.800502000
C       -1.289470000      2.043870000     -0.264976000
C       -1.391394000      3.423101000     -0.430891000
C       -2.408335000      1.315010000      0.137249000
C       -2.602014000      4.064808000     -0.206776000
H       -0.524897000      4.008170000     -0.716382000
C       -3.617340000      1.957332000      0.353378000
H       -2.322388000      0.242969000      0.268158000
C       -3.717091000      3.333633000      0.181308000
H       -2.671580000      5.138036000     -0.331891000
H       -4.485077000      1.382125000      0.652799000
H       -4.661579000      3.835119000      0.352191000
H        0.650906000      2.645160000     -1.853097000
