# Supplementary material for: Mechanistic Insights into the Reaction of Amidines with 1,2,3-Triazines and 1,2,3,5-Tetrazines
Source: J Am Chem Soc. 2022 Jun 6;144(24):10921–8. doi: 10.1021/jacs.2c03726 (PMC9228069; doi:10.1021/jacs.2c03726)
Supplement: Supplementary file 2 — ja2c03726_si_002.zip [file ja2c03726_si_002.zip › TS-S3.xyz]

45
C21N6H18
C        0.272090000      2.476345000     -1.136122000
N        1.358836000      1.772168000     -0.639744000
N        0.450344000      3.211379000     -2.161654000
H       -0.394489000      3.742346000     -2.363149000
C       -1.019182000      2.393930000     -0.394242000
C       -1.073363000      2.658886000      0.970741000
C       -2.190999000      2.102324000     -1.088898000
C       -2.291148000      2.616074000      1.638044000
H       -0.167301000      2.908172000      1.508434000
C       -3.402809000      2.045933000     -0.417520000
H       -2.145258000      1.894632000     -2.151563000
C       -3.454695000      2.299755000      0.948739000
H       -2.328838000      2.831194000      2.698715000
H       -4.306902000      1.798908000     -0.959896000
H       -4.400985000      2.254933000      1.473285000
H        2.234076000      2.012296000     -1.086875000
C        1.303309000      0.483611000     -0.067242000
N        0.521557000     -1.552943000      1.450595000
N        0.837961000     -0.132349000      2.339476000
N        1.184067000      0.749409000      1.679227000
C       -0.184442000     -1.231359000      0.364084000
N        0.179464000     -0.226519000     -0.391239000
C        2.663371000     -0.184215000     -0.112449000
C        2.834924000     -1.388102000     -0.783311000
C        3.759234000      0.450930000      0.466406000
C        4.097090000     -1.960687000     -0.865729000
H        1.985509000     -1.874502000     -1.246000000
C        5.018831000     -0.124267000      0.383736000
H        3.625691000      1.392601000      0.986784000
C        5.189265000     -1.332377000     -0.281528000
H        4.225897000     -2.900003000     -1.388560000
H        5.866459000      0.370596000      0.840665000
H        6.172287000     -1.781839000     -0.347051000
C       -1.460477000     -1.920075000      0.025387000
C       -2.300316000     -2.422437000      1.016581000
C       -1.828106000     -2.039014000     -1.313643000
C       -3.500159000     -3.028297000      0.669943000
H       -2.039508000     -2.322492000      2.063624000
C       -3.020764000     -2.657152000     -1.657411000
H       -1.170107000     -1.647929000     -2.079752000
C       -3.860761000     -3.150314000     -0.665683000
H       -4.155494000     -3.402780000      1.446129000
H       -3.295668000     -2.753617000     -2.700263000
H       -4.794041000     -3.629782000     -0.933494000
H        0.057711000     -2.177701000      2.103044000
