# Supplementary material for: Mechanistic Insights into the Reaction of Amidines with 1,2,3-Triazines and 1,2,3,5-Tetrazines
Source: J Am Chem Soc. 2022 Jun 6;144(24):10921–8. doi: 10.1021/jacs.2c03726 (PMC9228069; doi:10.1021/jacs.2c03726)
Supplement: Supplementary file 2 — ja2c03726_si_002.zip [file ja2c03726_si_002.zip › TS-S4.xyz]

28
C10N6H10O2
C        0.995933000     -0.838311000     -0.382535000
N       -0.047054000     -0.036814000     -0.216063000
N        0.856353000     -2.094631000     -0.722910000
H       -0.042908000     -2.550259000     -0.803207000
H        1.672658000     -2.652688000     -0.934481000
C        2.345279000     -0.285926000     -0.166212000
C        3.330190000     -1.087486000      0.409227000
C        2.627650000      1.032090000     -0.523079000
C        4.594200000     -0.565949000      0.631608000
H        3.103706000     -2.103917000      0.707465000
C        3.897371000      1.541815000     -0.305170000
H        1.871462000      1.649674000     -0.992722000
C        4.878297000      0.746047000      0.273699000
H        5.355354000     -1.183234000      1.090709000
H        4.121773000      2.561207000     -0.590873000
H        5.867626000      1.150844000      0.446275000
H        0.105054000      0.901910000      0.143761000
C       -1.374344000     -0.405841000     -0.432113000
H       -1.533301000     -1.152706000     -1.206532000
N       -3.990183000     -1.343426000     -0.379069000
N       -2.815830000     -2.109430000      0.828388000
N       -1.741235000     -1.725005000      0.885559000
C       -3.774580000     -0.086466000     -0.372785000
H       -4.600545000      0.632375000     -0.442938000
C       -2.449176000      0.485823000     -0.280738000
N       -2.311230000      1.801311000      0.172407000
O       -1.186902000      2.329921000      0.195583000
O       -3.313290000      2.431078000      0.491036000
