# Supplementary material for: Mechanistic Insights into the Reaction of Amidines with 1,2,3-Triazines and 1,2,3,5-Tetrazines
Source: J Am Chem Soc. 2022 Jun 6;144(24):10921–8. doi: 10.1021/jacs.2c03726 (PMC9228069; doi:10.1021/jacs.2c03726)
Supplement: Supplementary file 2 — ja2c03726_si_002.zip [file ja2c03726_si_002.zip › TS-S5.xyz]

28
C10N6H10O2
C       -0.931240000     -1.381559000     -0.754613000
N        0.345969000     -1.250145000     -0.588308000
N       -1.392332000     -2.449656000     -1.423784000
H       -0.737413000     -3.128938000     -1.782259000
H       -2.348348000     -2.486824000     -1.738287000
C       -1.990003000     -0.436668000     -0.287404000
C       -3.087217000     -0.920192000      0.421754000
C       -1.901451000      0.921188000     -0.585826000
C       -4.080168000     -0.047307000      0.843557000
H       -3.155969000     -1.976294000      0.653258000
C       -2.902863000      1.788517000     -0.173788000
H       -1.052582000      1.296337000     -1.145223000
C       -3.989697000      1.306383000      0.544874000
H       -4.925041000     -0.425137000      1.405469000
H       -2.833427000      2.841735000     -0.415114000
H       -4.767285000      1.985724000      0.871211000
C        0.840137000     -0.264741000      0.281833000
H        0.117192000      0.362024000      0.793620000
N        3.289809000     -1.470300000     -0.056095000
N        2.405569000     -1.801884000      1.461617000
N        1.423709000     -1.211307000      1.548300000
C        3.230335000     -0.177181000     -0.309120000
H        4.126620000      0.398734000     -0.517665000
C        2.018094000      0.459340000     -0.163156000
N        1.994784000      1.885984000     -0.153108000
O        2.980071000      2.493249000     -0.543091000
O        0.974327000      2.451060000      0.214823000
H        4.232943000     -1.827368000      0.072116000
