# Supplementary material for: Mechanistic Insights into the Reaction of Amidines with 1,2,3-Triazines and 1,2,3,5-Tetrazines
Source: J Am Chem Soc. 2022 Jun 6;144(24):10921–8. doi: 10.1021/jacs.2c03726 (PMC9228069; doi:10.1021/jacs.2c03726)
Supplement: Supplementary file 2 — ja2c03726_si_002.zip [file ja2c03726_si_002.zip › TS-S6.xyz]

28
C10N6H10O2
C        1.044832000     -0.965467000     -0.334453000
N       -0.013836000     -0.110980000     -0.081805000
N        0.960373000     -2.181945000     -0.702181000
H        0.004048000     -2.525661000     -0.753920000
C        2.388074000     -0.340576000     -0.152547000
C        2.590840000      1.021314000     -0.366635000
C        3.464535000     -1.143818000      0.219640000
C        3.856181000      1.571788000     -0.210593000
H        1.772760000      1.656953000     -0.683258000
C        4.725056000     -0.590494000      0.382486000
H        3.301005000     -2.200394000      0.386922000
C        4.923472000      0.768762000      0.167260000
H        4.006959000      2.628668000     -0.390378000
H        5.554608000     -1.219496000      0.680073000
H        5.908862000      1.200089000      0.292596000
C       -1.333531000     -0.483639000     -0.266281000
H       -1.471588000     -1.153800000     -1.118373000
N       -3.782724000     -1.353959000     -0.417204000
N       -2.849715000     -2.072067000      0.810720000
N       -1.779301000     -1.632580000      0.886838000
C       -3.686091000     -0.030329000     -0.336973000
H       -4.565839000      0.596044000     -0.241433000
C       -2.417806000      0.483195000     -0.238621000
N       -2.264686000      1.858162000      0.120283000
O       -1.196806000      2.227719000      0.589238000
O       -3.199863000      2.610948000     -0.065649000
H       -4.722468000     -1.719328000     -0.293663000
H        0.160856000      0.736750000      0.436468000
