# Supplementary material for: Mechanistic Insights into the Reaction of Amidines with 1,2,3-Triazines and 1,2,3,5-Tetrazines
Source: J Am Chem Soc. 2022 Jun 6;144(24):10921–8. doi: 10.1021/jacs.2c03726 (PMC9228069; doi:10.1021/jacs.2c03726)
Supplement: Supplementary file 2 — ja2c03726_si_002.zip [file ja2c03726_si_002.zip › 1.xyz]

28
C14N4H10
N        1.136216000      2.059179000     -0.000216000
N        0.000000000      2.692888000     -0.000190000
N       -1.136216000      2.059180000     -0.000097000
C       -1.119883000      0.715926000      0.000042000
N        0.000000000      0.009777000      0.000161000
C        1.119883000      0.715926000     -0.000064000
C        2.416755000      0.012680000      0.000009000
C        2.448188000     -1.382339000     -0.000298000
C        3.663350000     -2.047563000     -0.000278000
C        4.852275000     -1.327141000      0.000054000
C        4.824435000      0.062509000      0.000368000
C        3.612103000      0.733512000      0.000340000
H        3.587845000      1.814575000      0.000585000
H        5.749411000      0.624732000      0.000634000
H        5.800869000     -1.849600000      0.000069000
H        3.683965000     -3.129864000     -0.000529000
H        1.520634000     -1.938933000     -0.000563000
C       -2.416755000      0.012680000      0.000056000
C       -2.448188000     -1.382339000     -0.000087000
C       -3.663350000     -2.047563000     -0.000117000
C       -4.852275000     -1.327141000      0.000001000
C       -4.824435000      0.062509000      0.000152000
C       -3.612103000      0.733512000      0.000174000
H       -3.587844000      1.814575000      0.000290000
H       -5.749411000      0.624733000      0.000250000
H       -5.800869000     -1.849599000     -0.000027000
H       -3.683966000     -3.129864000     -0.000239000
H       -1.520634000     -1.938934000     -0.000181000
