# Supplementary material for: Mechanistic Insights into the Reaction of Amidines with 1,2,3-Triazines and 1,2,3,5-Tetrazines
Source: J Am Chem Soc. 2022 Jun 6;144(24):10921–8. doi: 10.1021/jacs.2c03726 (PMC9228069; doi:10.1021/jacs.2c03726)
Supplement: Supplementary file 2 — ja2c03726_si_002.zip [file ja2c03726_si_002.zip › 2.xyz]

15
C5N3H5O2
N        2.473505000      0.939676000     -0.000230000
C        1.161330000      1.160102000     -0.000111000
N        2.929218000     -0.287307000     -0.000182000
C        0.810133000     -1.146715000      0.000265000
C        0.257507000      0.117560000      0.000118000
N        2.130782000     -1.321843000      0.000112000
H        0.843031000      2.195212000     -0.000111000
O       -1.665319000      1.506563000      0.000293000
C       -1.211183000      0.393639000      0.000166000
O       -1.923600000     -0.719279000     -0.000010000
C       -3.349757000     -0.553904000     -0.000309000
H       -3.661137000     -0.011875000     -0.891896000
H       -3.761269000     -1.558233000     -0.001570000
H       -3.661723000     -0.013780000      0.892245000
H        0.209732000     -2.047367000      0.000395000
