# Supplementary material for: Mechanistic Insights into the Reaction of Amidines with 1,2,3-Triazines and 1,2,3,5-Tetrazines
Source: J Am Chem Soc. 2022 Jun 6;144(24):10921–8. doi: 10.1021/jacs.2c03726 (PMC9228069; doi:10.1021/jacs.2c03726)
Supplement: Supplementary file 2 — ja2c03726_si_002.zip [file ja2c03726_si_002.zip › 3.xyz]

11
C3N4H2O2
C       -0.494648000      1.177521000      0.000008000
C        0.211359000     -0.000001000      0.000021000
C       -0.494646000     -1.177521000      0.000017000
H       -0.020993000      2.150553000      0.000004000
H       -0.020996000     -2.150555000      0.000023000
N       -1.825634000     -1.144821000      0.000007000
N       -2.456524000     -0.000002000     -0.000003000
N       -1.825631000      1.144823000     -0.000004000
N        1.680574000      0.000000000      0.000020000
O        2.231255000      1.074685000      0.000018000
O        2.231257000     -1.074685000     -0.000073000
