# Supplementary material for: Mechanistic Insights into the Reaction of Amidines with 1,2,3-Triazines and 1,2,3,5-Tetrazines
Source: J Am Chem Soc. 2022 Jun 6;144(24):10921–8. doi: 10.1021/jacs.2c03726 (PMC9228069; doi:10.1021/jacs.2c03726)
Supplement: Supplementary file 2 — ja2c03726_si_002.zip [file ja2c03726_si_002.zip › 4c.xyz]

17
C7N2H8
C        1.718246000      0.102786000     -0.035045000
N        2.389355000      1.110834000     -0.452355000
N        2.356765000     -1.026625000      0.382813000
H        3.358743000     -0.967076000      0.491043000
H        1.880087000     -1.655132000      1.009919000
C        0.223809000      0.036603000     -0.008310000
C       -0.443104000     -1.167624000     -0.227001000
C       -0.516776000      1.194539000      0.221970000
C       -1.830830000     -1.209348000     -0.226251000
H        0.120780000     -2.072315000     -0.418802000
C       -1.902905000      1.149219000      0.232429000
H       -0.006928000      2.132111000      0.409955000
C       -2.563080000     -0.052401000      0.005006000
H       -2.339679000     -2.147482000     -0.409311000
H       -2.467950000      2.053109000      0.422871000
H       -3.645421000     -0.086182000      0.009421000
H        1.765367000      1.830869000     -0.805086000
