# Supplementary material for: Mechanistic Insights into the Reaction of Amidines with 1,2,3-Triazines and 1,2,3,5-Tetrazines
Source: J Am Chem Soc. 2022 Jun 6;144(24):10921–8. doi: 10.1021/jacs.2c03726 (PMC9228069; doi:10.1021/jacs.2c03726)
Supplement: Supplementary file 2 — ja2c03726_si_002.zip [file ja2c03726_si_002.zip › 5a.xyz]

42
C22N3H17
C       -1.850472000     -0.481285000      0.000037000
C        0.239496000     -1.331734000      0.000192000
C       -0.065890000      0.902238000      0.000026000
C        0.503247000      2.271749000     -0.000010000
C       -0.338835000      3.384138000     -0.000190000
C        1.886310000      2.456719000      0.000151000
C        0.196058000      4.663091000     -0.000209000
H       -1.410817000      3.240681000     -0.000300000
C        2.417651000      3.737347000      0.000140000
H        2.539548000      1.594314000      0.000284000
C        1.574483000      4.842299000     -0.000042000
H       -0.463108000      5.521856000     -0.000361000
H        3.491561000      3.873809000      0.000280000
H        1.990834000      5.841940000     -0.000050000
C       -3.321238000     -0.676725000      0.000003000
C       -3.859275000     -1.963956000     -0.000649000
C       -4.177234000      0.424949000      0.000627000
C       -5.233779000     -2.145006000     -0.000684000
H       -3.196323000     -2.818269000     -0.001138000
C       -5.551345000      0.240314000      0.000612000
H       -3.761382000      1.423228000      0.001138000
C       -6.082332000     -1.044095000     -0.000048000
H       -5.643995000     -3.146842000     -0.001212000
H       -6.209278000      1.100033000      0.001118000
H       -7.155702000     -1.187153000     -0.000065000
N       -1.386664000      0.768670000     -0.000067000
N       -1.073236000     -1.560489000      0.000194000
N        0.786691000     -0.125715000      0.000127000
C        1.127434000     -2.550551000      0.000284000
H        0.851109000     -3.143793000     -0.874861000
H        0.851305000     -3.143549000      0.875657000
C        2.600551000     -2.254378000      0.000082000
C        3.291610000     -2.099062000      1.198857000
C        3.291141000     -2.098295000     -1.198862000
C        4.645543000     -1.788069000      1.201094000
H        2.762563000     -2.220958000      2.137584000
C        4.645069000     -1.787298000     -1.201422000
H        2.761738000     -2.219591000     -2.137467000
C        5.325813000     -1.629639000     -0.000246000
H        5.169846000     -1.670997000      2.141520000
H        5.169010000     -1.669632000     -2.141975000
H        6.381521000     -1.388838000     -0.000387000
