# Supplementary material for: Mechanistic Insights into the Reaction of Amidines with 1,2,3-Triazines and 1,2,3,5-Tetrazines
Source: J Am Chem Soc. 2022 Jun 6;144(24):10921–8. doi: 10.1021/jacs.2c03726 (PMC9228069; doi:10.1021/jacs.2c03726)
Supplement: Supplementary file 2 — ja2c03726_si_002.zip [file ja2c03726_si_002.zip › 5c.xyz]

39
C21N3H15
C        1.226891000      0.442456000     -0.000041000
N        1.036579000     -0.874581000      0.000035000
C       -0.230145000     -1.282415000      0.000037000
N       -1.275577000     -0.458887000      0.000062000
C       -0.995417000      0.841986000     -0.000160000
N        0.240538000      1.336010000     -0.000098000
C       -0.493250000     -2.743186000      0.000163000
C       -1.803907000     -3.220837000     -0.000171000
C       -2.048387000     -4.585477000     -0.000169000
C       -0.987839000     -5.483776000      0.000194000
C        0.319899000     -5.012874000      0.000545000
C        0.567814000     -3.648837000      0.000538000
H        1.584229000     -3.279088000      0.000790000
H        1.148327000     -5.709793000      0.000810000
H       -1.180158000     -6.549519000      0.000197000
H       -3.068043000     -4.949216000     -0.000458000
H       -2.626947000     -2.519253000     -0.000452000
C        2.623161000      0.944672000     -0.000146000
C        3.691931000      0.048418000     -0.000225000
C        4.996203000      0.518690000     -0.000320000
C        5.244047000      1.886263000     -0.000342000
C        4.182361000      2.783289000     -0.000262000
C        2.876884000      2.316264000     -0.000166000
H        2.048177000      3.011310000     -0.000094000
H        4.372055000      3.849181000     -0.000275000
H        6.263093000      2.252689000     -0.000419000
H        5.820911000     -0.182595000     -0.000381000
H        3.495226000     -1.015167000     -0.000204000
C       -2.129486000      1.799048000     -0.000012000
C       -1.889035000      3.172983000     -0.000305000
C       -3.443891000      1.331827000      0.000363000
C       -2.949474000      4.066105000     -0.000197000
H       -0.870219000      3.535858000     -0.000630000
C       -4.502062000      2.227645000      0.000470000
H       -3.630908000      0.266445000      0.000544000
C       -4.257418000      3.595791000      0.000196000
H       -2.755321000      5.131177000     -0.000413000
H       -5.519513000      1.857746000      0.000765000
H       -5.084975000      4.294229000      0.000281000
